# Supplementary material for: Differentially expressed circulating LncRNAs and mRNA identified by microarray analysis in obese patients
Source: Sci Rep. 2016 Oct 21;6:35421. doi: 10.1038/srep35421 (PMC5073332; doi:10.1038/srep35421)
Supplement: Supplementary Dataset 1 [file srep35421-s1.xls]

## Sheet: lncrna
ProbeName	p (Corr)	p	FC (abs)	Regulation	lncRNA_ProbeName	Probe Sequence	lncRNA ID	Chromosome	gene	alias	known lncRNA name	class	database
p3134	0.999916	0.000260947	15.7065	up	p3134	GTATCCAGGTTCCAAGTTTTAAGGTGATTTCTCACTAAAAATAAAGCATTACAGTTCGCA	ENST00000545923.2	12	ENSG00000255652.2	ENST00000545923.2		Intergenic	ENSEMBL
p28647	0.999916	0.0284157	9.29684	up	p28647	GGCACCCATGGCCTCTGCTACATTGTTTTTAATCCAGTCTCAAAAACAAAATGGTCCTAT	ASO3907	None	ASO3907	asoverlaps_122_2840		Intronic	RNAdb
p5549	0.999916	0.00115674	7.97837	down	p5549	AGCCAGCCACCTTATGGGCAAGATTTTGGCTCACCTGTAAGCTATTAGCTGGAAAATACT	ENST00000559600.1	15	ENSG00000259200.1	ENST00000559600.1		Intergenic	ENSEMBL
RNA147089|p0193_imsncRNA292	0.999916	0.00571735	6.92142	up	RNA147089|p0193_imsncRNA292	AATGAAGATTCAAATGACTCCGCTTTGAAGGATGTTTTCTCTATATGGTAAAATATATAT	RNA147089|p0193_imsncRNA292						unpublished data
p544	0.999916	0.0336655	6.77187	up	p544	GGACATGAAGACAGTTCCTGTCATACCTTTTAAAGGTACATGTTTTATTGATGTTAACGT	ENST00000443799.1	1	ENSG00000234741.2	ENST00000443799.1	GAS5	Divergent	ENSEMBL
p33744	0.999916	0.0046784	6.74163	up	p33744	CAGGTGGACACTGTGTGAACTGTTTTTGGTCAGTTATTGTAGAAATTGATAGATGTACCA	uc001gsy.3	1	AK022030	uc001gsy.3		Antisense	UCSC
p21015	0.999916	0.00362391	6.59628	down	p21015	AAGGCAGCGGTTTATCTTTTTAATTCTCTGCTTCATTGGCATAGCCTTGACTGGCAAACA	TCONS_00003526	2	XLOC_001300	XLOC_001300		Intergenic	HumanLincRNACatalog
p39472_v4	0.999916	0.00488775	6.44767	up	p39472_v4	CAGGGCTGCTAATGTTTCTGAATATTGTCTAAGTACTTCTAGAAATAGGAAAGAAGATCA	XR_426861.1	chr1	none				RefSeq
p19461	0.999916	0.020594	6.41313	down	p19461	GTCCAAACAAGAAGAACGGTCTGTTGCTATTATTTTAGGATTCAACTCAATAGCTGATAA	TCONS_00022516	14	XLOC_010840	XLOC_010840		Intergenic	HumanLincRNACatalog
p37826_v4	0.999916	0.0151998	5.62237	up	p37826_v4	GCCACCTCGAATGTTGCTGTAGAATTAAAGTAAGCAAATAAATGTGTGGTTCTCCAAGGA	ENST00000606743.1	chr6	ENSG00000272221.1				ENSEMBL
p36770_v4	0.999916	0.0058827	5.54211	up	p36770_v4	TTCCTGAGCTGAATGATAGTTAAGCTGAATTAACAATTTGGACAAGACAGCAAATGCTAT	ENST00000420830.1	1	ENSG00000231512.1	ENCODE_1952_475		Intergenic	ENSEMBL
p11212	0.999916	0.0435213	5.54173	up	p11212	CAGCTGCACACCATTTTATTCTATAGATATACTGTAATTAAACAGTCCTGTATCAGTGGG	ENST00000498234.1	22	ENSG00000254994.1	ENST00000498234.1		Antisense	ENSEMBL
p28925	0.999916	0.0293508	5.52583	up	p28925	CCTGGATTGTCCTAGAACTTTGTTCCAACAGATTACATGTGTTCATAACGAATAAATTGC	ENST00000473798.1	1	ENSG00000225880.4	NR_024321;RefSeq_2480_1317	LINC00115	Intergenic	ENSEMBL
RNA33688|snoRNA_scaRNA_284_75	0.999916	0.00908073	5.40857	up	RNA33688|snoRNA_scaRNA_284_75	TACGAACTGAACTCTCTCTTTCTGATGGATTAGTGGAGAAAACAGAAAATTCTGAGTAGC	RNA33688|snoRNA_scaRNA_284_75						ftp://ftp.ensembl.org/pub/current/fasta/homo_sapiens/ncrna/Homo_sapiens.GRCh37.61.ncrna.fa.gz
p6823	0.999916	0.00529044	5.40348	up	p6823	GTTTTATGTTCCTGAAGCTATCTTGTTCTCTGTTAAAGCTACTAATTGTCTCAGTGTAAG	ENST00000560400.1	17	ENSG00000259623.1	ENST00000560400.1		Divergent	ENSEMBL
p26840	0.999916	0.0258996	5.33983	up	p26840	ACTAGCCATCTCACTGCTTTAAAGTAAACAAAATCTCCATATTCTGTTTCAAGTGTCTCA	HIT000066133	5	HIX0032242	H-InvDB_653_554		Intronic	H-InvDB
p6878	0.999916	0.032789	5.30371	up	p6878	ATCTCTTGGACAGATGATGCCAGTTAATTACTTTGAATCCAGGTGCTCACCTTCTAGCAC	ENST00000575930.1	17	ENSG00000262879.1	ENST00000575930.1		Intergenic	ENSEMBL
p37474_v4	0.999916	0.0204004	5.09591	up	p37474_v4	CAGCCAGGCAAGCACAAGATTCCTGTGAAATCCAGGTCTAAGTGTTTTGACAACAGAAGT	ENST00000504808.2	chr3	ENSG00000249846.2				ENSEMBL
p6807	0.999916	0.0464325	4.95737	up	p6807	TTACTGCCCTTGCAAACAGCCTGTGGTCAAAAGCAATAAAGTTCGGACTTGGACAGATCA	ENST00000528383.1	17	ENSG00000255509.2	TCONS_00025137;XLOC_012452		Divergent	ENSEMBL
p34059_v4	0.999916	0.0263551	4.95565	up	p34059_v4	CCACGCCTCAGTTTAATATCTGTAAGTTTGGACAGGAGGTGTCCTGGTGATCAGCTGGAG	ENST00000596890.1	1	ENSG00000224699.3	ENST00000596890.1	LAMTOR5-AS1	Intergenic	ENSEMBL
p33358	0.999916	0.00299007	4.84842	up	p33358	TTCCCATCCTTTTCATAAAATAAGCTCTAATAAACAGTGGAAGCACAGATACAAGTTGCT	ENST00000426275.1	1	ENSG00000234998.1	ENST00000426275.1		Antisense	ENSEMBL
p15113	0.999916	0.0278875	4.84399	up	p15113	CTGGCTTTGGTCACTTTTGAAAAGTTCCTGAGTTATGAGAAATCAATAATAAGAGTGTTC	ENST00000447904.1	7	ENSG00000236753.1	ENST00000447904.1		Intronic	ENSEMBL
p37892_v4	0.999916	0.0284774	4.7557	up	p37892_v4	CCTTTGTACCCATAGTTCAATGAATGGTTTTTGAAGTTAGAGTAGCAGTTGTTTGAGAAA	ENST00000607298.1	chr6	ENSG00000271734.1				ENSEMBL
p1251	0.999916	0.0176067	4.72768	up	p1251	GGCTGCTAATGTTTCTGAATATTGTCTAAGTACTTCTAGAAATAGGAAAGAAGATCACAG	ENST00000602747.1	1	ENSG00000269887.1	ENST00000602747.1		Intronic	ENSEMBL
p26704	0.999916	0.0137238	4.70186	up	p26704	GAGACGATCTACACTTAATTTGGTCAAGTGTTATGAACATAGTTCATGTTAAGTCTCCAT	HIT000011323_04	16	HIX0012888	HIT000011323_04		Intergenic	H-InvDB
RNA143512|tRNA_429_69	0.999916	0.0235267	4.66433	up	RNA143512|tRNA_429_69	GTATAACCAAAACATTAGATTGTGGATCTAATAACAGAAGTCTGAAACTTCTTATCTACT	RNA143512|tRNA_429_69						ftp://ftp.ensembl.org/pub/current/fasta/homo_sapiens/ncrna/Homo_sapiens.GRCh37.61.ncrna.fa.gz
p810	0.999916	0.0132147	4.63611	up	p810	CTCCCAGCTGATGCCACTTAACTTCATTGAACAAAAAATGAGGTTTAGAAAATCACAATA	ENST00000445884.1	1	ENSG00000228150.1	ENST00000445884.1		Antisense	ENSEMBL
p13403	0.999916	0.0388221	4.62281	up	p13403	TCTTCTCATGCCACTGAGGGATATACTGTTTTCTGTAGAGAAGTCCAGCAGAGTCACTGT	ENST00000443093.2	5	ENSG00000234290.2	ENST00000443093.2		Intergenic	ENSEMBL
p33351	0.999916	0.00754006	4.46971	up	p33351	TTCCCATCCTTTTCATAAAATAAGCTCTAATAAACCATGGAAGCACAGATACAAGTTGCT	ENST00000420462.1	1	ENSG00000242663.1	ENST00000420462.1		Antisense	ENSEMBL
p7473	0.999916	0.0322461	4.46811	up	p7473	CCACCCTACTATAAATTGTCTCAAAATAGTTTGTGTCTACCAACAAGGTAGTATAGACTA	ENST00000591222.1	17	ENSG00000267731.1	ENST00000591222.1		Intergenic	ENSEMBL
p8161	0.999916	0.0499391	4.43516	up	p8161	GCCAGAGACCTATGTTCATTTAGCCTACATAAAAGACACTCAATAAATAGCTGGTAAAAT	ENST00000589379.1	19	ENSG00000267607.1	ENST00000589379.1	CTD-2369P2.8	Antisense	ENSEMBL
p38411_v4	0.999916	0.0117079	4.42614	up	p38411_v4	TACGAACTGAACTCTCTCTTTCTGATGGATTAGTGGAGAAAACAGAAAATTCTGAGTAGC	ENST00000384147.1	chr11	ENSG00000255717.2				ENSEMBL
p28596	0.999916	0.00215682	4.33094	up	p28596	CGTTGGATTTACTTCTGAATTGTCAATGAGGTAATGTGTGCATCAGTGAAATAAACAGAA	ASO3857	None	ASO3857	asoverlaps_649_1349		Antisense	RNAdb
p38331_v4	0.999916	0.0187599	4.3267	up	p38331_v4	CCTGTGTGTAGAATGATAATTGCACAATTGATAGTGTGAACACCTCTTGATAAATGGTAA	ENST00000415917.2	chr10	ENSG00000272140.2				ENSEMBL
p17784	0.999916	0.0258552	4.12827	up	p17784	GACCAAGGATAGGTATAACATCTGATCTTGATGGTTACTGTTTCAAAAAACAATCTGATC	TCONS_00000054	1	XLOC_000385	XLOC_000385		Divergent	HumanLincRNACatalog
p10512	0.999916	0.0332509	4.09387	up	p10512	TGATCACTGAGTACTAAGAAAGCCAAAGGCAGCAGAACATAGAGGAGTAGAAACACCAAG	ENST00000437384.1	20	ENSG00000237914.1	ENST00000437384.1		Intronic	ENSEMBL
p38299_v4	0.999916	0.0237292	4.08816	up	p38299_v4	GATCATGGGTGATACACTGGGATATAGTTGTAAAATAAGTAGTTCTCCTAGGGAAAATAT	ENST00000609407.1	chr10	ENSG00000273008.1				ENSEMBL
p33561	0.999916	0.00219519	4.06584	up	p33561	GTCAGCAACTCTCCTGTTGGTTCATTATTGAATGTGCTGTAAATTAAGTCTTTTGCAATT	ENST00000514608.1	4	ENSG00000249356.1	ENST00000514608.1		Intergenic	ENSEMBL
p385	0.999916	0.0358894	4.00707	up	p385	GTCCCAAAGAAGAAATTATTTCAAGTGGAAAGTCAATTTGATGATTTTATGGCGGAGAAG	ENST00000412204.1	1	ENSG00000232274.1	ENCODE_149_2503	BX571672.2	Intergenic	ENSEMBL
p19766	0.999916	0.0133323	4.00405	up	p19766	AAGACCATGAGTAATCTTCATTTCTACTTCGCAAGCAGCTCTAGACCTGTGGCATCTCCA	TCONS_00023956	15	XLOC_011280	XLOC_011280		Intergenic	HumanLincRNACatalog
p21639	0.999916	0.0289088	3.97071	down	p21639	CTGTGGCTTCCAGTTTCACAACTGCAATTCGGCATCTCTAATTTGCTTTTTTCCAGAAAC	TCONS_00029168	21	XLOC_014107	XLOC_014107		Intergenic	HumanLincRNACatalog
p4375	0.999916	0.0136695	3.96647	up	p4375	GTTACCTACCTGCTATTTTCACTGTAATTTCATCTATTCTGGTTGATGTGTAATAGTGTC	ENST00000555379.1	14	ENSG00000258441.1	TCONS_00022406;XLOC_010967	LINC00641	Intergenic	ENSEMBL
p43526_v4	0.999916	0.0236804	3.95058	up	p43526_v4	CTGACTGACTGCCAGAGTTTCGAAGAATACAGATAAGTCAACTATTAAAGCTAGGAAACA	XR_430105.1	chr18	none				RefSeq
p3251	0.999916	0.0421992	3.877	up	p3251	TCCTTATTAAACTGTGTCTTACTTTGTACCTTAGTAGCTAATGCAGTGCTTTGATTCTAG	ENST00000536412.1	12	ENSG00000256072.1	ENST00000536412.1		Antisense	ENSEMBL
p36994_v4	0.999916	0.0246028	3.8735	up	p36994_v4	CAGTGTTCCAGAGACACTGCTTGTTAAACAGTGAATGCTGTTGCTCAATTGTGTCATCCG	ENST00000610154.1	chr1	ENSG00000233396.3				ENSEMBL
p66	0.999916	0.0197121	3.82494	up	p66	CCTGGTGTTCAAAGAATCTTTCCTCTATTTACAAATTATAAAACCCCGTTGGGAAGAAAT	ENST00000414948.1	1	ENSG00000236269.1	ENST00000414948.1	ENO1-IT1	Intronic	ENSEMBL
p25108	0.999916	0.0441745	3.80814	up	p25108	ACCTCTGGGTGCCTGCTCATCTTCTAGCACAATTAGGCAAAGTCTTCATGAGGTTCAAAA	NR_026894.1	19	DKFZp566F0947	UCSC:uc010xrm.2		Intergenic	RefSeq
p6973	0.999916	0.0338566	3.80123	up	p6973	CCTGTTCAGCATCACCTGTAACAAGAAGGCATTGAAGAACATGAATCTTTCAAAATAAAA	ENST00000435892.1	17	ENSG00000233635.2	ENST00000435892.1		Antisense	ENSEMBL
p1174	0.999916	0.0205785	3.77054	up	p1174	CCACTCACCAAGTTTCATCCTCCATTTATGACCAAGGATAGGTATAACATCTGATCTTGA	ENST00000440377.1	1	ENSG00000237188.1	ENST00000440377.1		Divergent	ENSEMBL
p3286	0.999916	0.0197438	3.75429	up	p3286	GTTGTGGGAAATGCTGCAATTAGGTGCTATTGAACCAATCTTTGAAAATTAAAAATGCTG	ENST00000547563.1	12	ENSG00000258235.1	ENST00000547563.1		Intergenic	ENSEMBL
p21435	0.999916	0.0387427	3.68656	up	p21435	TGACCCTCATAAACAATCCCTTCTCATGAAATGTAGCAGTCAGGAAAACTGTAGAGGAAG	TCONS_00028419	20	XLOC_013771	XLOC_013771		Intergenic	HumanLincRNACatalog
p38109_v4	0.999916	0.0136425	3.67687	up	p38109_v4	GCAACGTGTTGACATTTTCATTGAAATATCTACAATAAAGGCAAAGATTCCTTGTCTCAG	ENST00000603538.1	chr8	ENSG00000270673.1				ENSEMBL
p22251	0.999916	0.00169115	3.67253	up	p22251	CCAGGGTTTCACAGAGGCCAGATTTTATTTCAGTTACTCAGAAGAGAAAGAAAATGTCTT	TCONS_00007074	3	XLOC_002996	XLOC_002996		Intergenic	HumanLincRNACatalog
p181	0.999916	0.00530349	3.64968	up	p181	AATGACATCCACAGTCACAGATCACGGAGTGATTTCAGATGAAGATGGTGCTGGCAGTTT	ENST00000416581.1	1	ENSG00000224863.1	ENCODE_499_1129;TCONS_00000514;XLOC_000818		Intergenic	ENSEMBL
p4901	0.999916	0.00444654	3.59691	up	p4901	CAGCCAAGCCGAAAGTGAGGTTTGCCAAGATTGATCATTGATGTGAAAAGATTAATCATA	ENST00000553979.1	14	ENSG00000258766.1	ASO2120;asoverlaps_539_1627	DIO2-AS1	Antisense	ENSEMBL
p33404	0.999916	0.00436242	3.54944	up	p33404	ATGGGAGCCTTGTATAAGTTAAATGAAACTGGTAAAGGAGAGCTTACTTTGTCTATAATG	ENST00000445646.2	13	ENSG00000229556.2	ENCODE_1660_533		Intergenic	ENSEMBL
p11135	0.999916	0.0178939	3.53407	up	p11135	GGACCAAGGTGAATTTGCATAAATTAGTCTATGCCAATTTGCATACTATCAGCAAATTTG	ENST00000421253.1	22	ENSG00000244625.1	TCONS_00029324;XLOC_014192;TCONS_00029545;XLOC_014192;TCONS_00029387;XLOC_014192;TCONS_00029388;XLOC_014192;TCONS_00029389;XLOC_014192;TCONS_00029390;XLOC_014192;TCONS_00029391;XLOC_014192;TCONS_00029392;XLOC_014192;TCONS_00029393;XLOC_014192;TCONS_00029394;XLOC_014192;TCONS_00029395;XLOC_014192	CTA-211A9.5	Intergenic	ENSEMBL
p11855	0.999916	0.004027	3.47733	up	p11855	GGATACACCAAGTTGAAGTAATTATGATGGTACCTTTGAAGCTGAAATTTTTGACATGAG	ENST00000596659.1	3	ENSG00000244513.2	ENST00000596659.1	CTD-2013N24.2	Divergent	ENSEMBL
p16818	0.999916	0.00154609	3.46384	up	p16818	CCAGGAGTAACAGCTTTAGCTCCTGATTTTAAAAAATTTATTCTAGGGGTGATACAGGCA	ENST00000585511.1	9	ENSG00000228430.3	TCONS_00015700;XLOC_007421		Intergenic	ENSEMBL
p6389	0.999916	0.0255419	3.45386	up	p6389	ACTATATCCTCTCCCTGTAGGGTTGTAATGGACTTATGCTGATGCATCAGATGGGGCATT	ENST00000565185.1	16	ENSG00000259778.1	ENST00000565185.1		Antisense	ENSEMBL
p5536	0.999916	0.0345675	3.37979	up	p5536	ATCACCTATGTAACTCCCTAAATAAATAAAAATTACAGGCAGTTGCTCCTGGAGATTACA	ENST00000561800.1	15	ENSG00000261002.1	ENST00000561800.1		Antisense	ENSEMBL
p10210	0.999916	0.0160031	3.37903	up	p10210	CTTCTTGTCTGTACCCTTGAAATGGAATAAAATTTCATGAGACTCCTTGTTAATGTAGAG	ENST00000568571.1	2	ENSG00000260006.1	ENST00000568571.1		Divergent	ENSEMBL
RNA95399|RNS_481_162	0.999916	0.0203228	3.36286	up	RNA95399|RNS_481_162	ACACACTCATTAGGGCCGACTGGGTGCACCCTTGTGTCGCTGAAGGGGCTGGAAGTGGGT	RNA95399|RNS_481_162						http://research.imb.uq.edu.au/rnadb/NoncodingRNASearchV2.zip
p26985	0.999916	0.0362969	3.35231	up	p26985	GCACTCACACACATTTAAGTGTTCAGATATACAGTATTTCCAAATATAATCGCTGCAGAT	uc.36-	1	uc.36-	uc.36-		Intronic	UCR
p38405_v4	0.999916	0.037323	3.33777	up	p38405_v4	TGAGTTGAATACCGCCCCAGTCTGATCAATGTGTGACTGAAAGGTATTTTCTGAGCTGTG	ENST00000364799.1	chr11	ENSG00000255717.2				ENSEMBL
p36753_v4	0.999916	0.02841	3.33251	up	p36753_v4	AGTCTCTGAGTGAAGAGATGGGAACAAAATAAATTAAAATGTATTCAGTGGAACTCACAG	ENST00000501830.2	15	ENSG00000247728.2	ENST00000501830;ASO3883;asoverlaps_761_998		Antisense	ENSEMBL
p1271	0.999916	0.0205666	3.32816	up	p1271	GAGGAAGTGATTCATTACCCCAGTTGGAATGTAAATTCAATGAGTTTAATTACTAGTGGT	ENST00000452366.1	1	ENSG00000224000.1	ENCODE_1162_658		Intergenic	ENSEMBL
p37783_v4	0.999916	0.0202445	3.29927	up	p37783_v4	CAAAGGTGCCATCAATAGGGAATATACACAGTTATTTACATGAAATTGGCATATCATCGC	ENST00000606992.1	chr6	ENSG00000216863.5				ENSEMBL
p12769	0.999916	0.0300588	3.28964	up	p12769	GTTGTATGTTTACCCTACCACAAAGATACAGTGCTGGCAGAGGAAACAGCAGCAATGATG	ENST00000507802.1	4	ENSG00000251442.1	ENST00000507802.1		Intergenic	ENSEMBL
p28368	0.999916	0.0309572	3.26766	up	p28368	CACACAGAAATTTTCACTACAATATTTGTTATCATGGAACCTTACCTGTGTGAGATGTAG	ASO3592	None	ASO3592	asoverlaps_930_538		Intronic	RNAdb
p286	0.999916	0.0100362	3.26161	up	p286	TGTTTTCCTCACATTCCTCAAGCAGGTAAGCTTAATCATGTTCTCATATTGAAGCAGAAA	ENST00000457387.1	1	ENSG00000223745.2	TCONS_00000564;XLOC_000918;TCONS_00000568;XLOC_000918;TCONS_00000569;XLOC_000918;TCONS_00000570;XLOC_000918;TCONS_00000571;XLOC_000918;TCONS_00000572;XLOC_000918;TCONS_00000573;XLOC_000918		Divergent	ENSEMBL
p29514	0.999916	0.00418654	3.21514	up	p29514	CCTAAGTATGGTGAAGCAGAATTGAATTCTACAAAAGTCTTTCATCTGTTTTCCTATGGA	ENST00000417843.2	9	ENSG00000225411.2	ENCODE_103_2818		Intergenic	ENSEMBL
p11246	0.999916	0.000199115	3.2013	up	p11246	TGTGAGCTGTGTGAATACATTGCACATAAGAACTACAGATGTTTTAAAGCCTTCTGTGAA	ENST00000420000.2	3	ENSG00000223727.2	TCONS_00005724;XLOC_003020;TCONS_00005725;XLOC_003020;TCONS_00005726;XLOC_003020		Intergenic	ENSEMBL
p14638	0.999916	0.0369777	3.18879	up	p14638	CTGCTGTAACTATGGTTGTGTGTTCTTGGTTAGACCACTAAATCTTATTAGCAGTTTTAA	ENST00000602426.1	6	ENSG00000269919.1	ENST00000602426.1		Intronic	ENSEMBL
p2056	0.999916	0.0418611	3.1838	up	p2056	GTCTTCTGACCTCTGATTAGATCAGACACTTTTTAGATATTGAATCATCAGTTTCTGTAC	ENST00000562983.1	10	ENSG00000261438.1	ENST00000562983.1		Divergent	ENSEMBL
p21637	0.999916	0.0242182	3.1801	down	p21637	CAAAGAAACTTCAAAAACAAGAAAGCGTTATAATGCACCCCGTTCCCTTCCAAAGGCCTC	TCONS_00029167	21	XLOC_014107	XLOC_014107		Divergent	HumanLincRNACatalog
p17101	0.999916	0.0432379	3.15934	down	p17101	CGATATTTTTCAGCACTATCCTTAACCCTGATTAAAAACAACACAACCCTTCATGTTGAT	ENST00000437981.1	X	ENSG00000241489.2	ENST00000437981.1	AF011889.5	Intergenic	ENSEMBL
p42660_v4	0.999916	0.0303538	3.15183	up	p42660_v4	CCCTCAGCTCCAGAGTACCATATAGAGTTTTCTTGTATTTTAGAGTTACTGTTTTATCAA	XR_429241.1	chr13	none				RefSeq
p807	0.999916	0.0467929	3.14394	up	p807	ACTGCTGGTCTGTAAGAGAACTAAAACATCTGATTTTCCTCATTTCCTTGTAAAGAGGTG	ENST00000442636.1	1	ENSG00000230679.1	TCONS_00000151;XLOC_000044	ENO1-AS1	Antisense	ENSEMBL
p40679_v4	0.999916	0.000470337	3.12577	up	p40679_v4	GACACCTTTCACATTATGAATTCACTTTGAAAGCACTGTTTCCTTCTTTGTTTAAACTCC	XR_427724.1	chr5	none				RefSeq
p69	0.999916	0.0140711	3.09665	up	p69	CTGTGGGGCCAGCACTATTCCATGCTTAGAGGCTCCATCAATACCTGTGATGGACTAAAT	ENST00000415330.2	1	ENSG00000231789.2	ENST00000415330.2		Intronic	ENSEMBL
p29304	0.999916	0.0102591	3.08682	up	p29304	AGCCCTTTATTAGCAACTAAAATAGAAGGTATCTGTTGTACAACATGGGTAGTAATTGAC	ENST00000413862.1	21	ENSG00000236830.1	ENST00000413862.1	CBR3-AS1	Antisense	ENSEMBL
p16051	0.999916	0.0357186	3.08499	up	p16051	GCCTGGTTAAGAGATCTTCCCTTTGTAGGAATGTTACACTGGGATGCATAGTGATGCTGT	ENST00000517747.1	8	ENSG00000245281.2	ENST00000517747.1	CTD-2547L16.1	Antisense	ENSEMBL
p10542	0.999916	0.00961561	3.06167	up	p10542	GGTGAGAGAGATAATCGGACACTAGATTTTCTTTTTCTGTTTTAACCAAAAAACTCTGTG	ENST00000451772.1	20	ENSG00000088970.11	ENST00000451772.1	PLK1S1	Antisense	ENSEMBL
p14239	0.999916	0.0475962	3.04476	up	p14239	TTCTCTTCCTCACAACAGTTAAATCATCCATTTAAAGATGTCAAACAACCTCCGTGTTCT	ENST00000590213.1	6	ENSG00000232295.3	ENST00000590213.1		Intergenic	ENSEMBL
p28470	0.999916	0.0278536	3.03333	up	p28470	CGTGAGATGATGTGAAAGGAAGTTTTGCATCATTTACTTGAAAGATACTGTTCTTCTGAA	ASO1709	None	ASO1709	asoverlaps_54_3614		Intergenic	RNAdb
p17831	0.999916	0.0479833	2.99747	up	p17831	CAAGGACAAAGTCAAAAGTATTTATAAGGATTCAAAGAGGTGCTCATAGAGCTATTGAGA	TCONS_00001252	1	XLOC_000540	XLOC_000540		Intergenic	HumanLincRNACatalog
p12030	0.999916	0.00104832	2.99166	up	p12030	ACCATGATCTCCTTGTGAAGCAGAACAAGTAATATAAAACTGATCTAAAGAGGCCTCCCC	ENST00000471093.1	3	ENSG00000240137.1	ENST00000471093.1		Antisense	ENSEMBL
p13664	0.999916	0.0384987	2.98089	up	p13664	ATTGGAGATTAGTACCTCTGCTTTCTTCTGACAGAAGTACACAATTCATTATACCATGTT	ENST00000569313.1	5	ENSG00000261604.1	ENST00000569313.1	CTD-2636A23.2	Antisense	ENSEMBL
p12889	0.999916	0.0117181	2.97592	up	p12889	CACCACCCCACCCTACCTTTATCTGTAAAATAATTGCTATATTTTTATGATGCCATTGTA	ENST00000509713.1	4	ENSG00000248434.1	TCONS_00007630;XLOC_003698;TCONS_00007631;XLOC_003698		Intergenic	ENSEMBL
p25730	0.999916	0.00520532	2.97549	up	p25730	GGCAAAATGCCTTATTCTGAGAAAAGAAGCCTTTGGTATTTTAAAGAATTGGGAAGCTAT	uc001kas.1	10	AX747158	UCSC_2950_2628		Intergenic	UCSC
p10169	0.999916	0.0195696	2.97529	up	p10169	CCAAGCTCAGTTCCAGAATCACATGATGAAAAGAATGATGGAAAGAAAATGTTTGTGATA	ENST00000428474.1	2	ENSG00000234663.1	TCONS_00003060;XLOC_001776;TCONS_00003061;XLOC_001776;TCONS_00002726;XLOC_001776;TCONS_00003062;XLOC_001776;TCONS_00003063;XLOC_001776		Intergenic	ENSEMBL
p450	0.999916	0.0483304	2.97268	up	p450	GAGTCTATGAGAAAATCTTCTGGTTTCTGCTGAAAGAATCGTGTTTTGTTGGGGTTTTTT	ENST00000577853.1	1	ENSG00000264207.1	ENST00000577853.1		Divergent	ENSEMBL
p15152	0.999916	0.0444708	2.95064	up	p15152	AAGGATACAGCTATGCAAATATAGAACACTAAAGTGTTACATGACAGATGTATGAGGTAG	ENST00000470435.1	7	ENSG00000244479.2	ENST00000470435.1		Divergent	ENSEMBL
RNA33439|snoRNA_scaRNA_35_140	0.999916	0.0327271	2.9407	up	RNA33439|snoRNA_scaRNA_35_140	CTCAGAGAATATTAGGATAATGGAGTTATCTGTTCTCTGAAATTTGCGGAATCAAACATG	RNA33439|snoRNA_scaRNA_35_140						ftp://ftp.ensembl.org/pub/current/fasta/homo_sapiens/ncrna/Homo_sapiens.GRCh37.61.ncrna.fa.gz
RNA33611|snoRNA_scaRNA_207_85	0.999916	0.0111131	2.93933	up	RNA33611|snoRNA_scaRNA_207_85	AAAGCAGATGGGAATCTCTCTGAGAAAGAAAATGGAGATTAATCTTAAACTGAAACAGTA	RNA33611|snoRNA_scaRNA_207_85						ftp://ftp.ensembl.org/pub/current/fasta/homo_sapiens/ncrna/Homo_sapiens.GRCh37.61.ncrna.fa.gz
RNA146929|p0033_imsncRNA76	0.999916	0.0371511	2.93885	up	RNA146929|p0033_imsncRNA76	CCAACTCTAGAGACCACTCTACATTTAATTTAGAGAAATAGAGTCAAATAGTAAGAGTAA	RNA146929|p0033_imsncRNA76						unpublished data
p11488	0.999916	0.0293755	2.92045	up	p11488	CAACATCGATGGGAATTTTGTTTACCTCTTCTTGGTGGACTTTGGGATACCATCACTTAC	ENST00000599176.1	3	ENSG00000241288.2	ENST00000599176.1		Intergenic	ENSEMBL
p27115	0.999916	0.018749	2.91752	up	p27115	CCTGGCTGGCTAATGGGCTTATCAAAATTCATGATGTAATAAGAAGGCCGACAAGTGCAT	uc.329-	11	uc.329-	uc.329-		Intergenic	UCR
p18794	0.999916	0.00460325	2.90657	up	p18794	CTTGTTGAGGTCAAAAATGCACATTCTCCTCTCCCAGAAGAAAAACGCATTATTGTAGAA	TCONS_00021065	12	XLOC_009663	XLOC_009663		Intergenic	HumanLincRNACatalog
p7423	0.999916	0.0285324	2.85215	up	p7423	CCCTTCCTCTGCATTGAAATGTCATCAAAGCGTCAAATATAAATGATTTGTTCAGTTTTC	ENST00000416263.3	17	ENSG00000229980.4	ENST00000416263.3	TOB1-AS1	Antisense	ENSEMBL
p1328	0.999916	0.0410879	2.84886	up	p1328	CTGGCACCCTCACACCTATGTTGTTCATAGAGTGTAAATGAGAAATAAACTTTTATTGTT	ENST00000458003.1	1	ENSG00000229191.1	ENST00000458003.1		Divergent	ENSEMBL
p33982_v4	0.999916	0.0425353	2.84287	up	p33982_v4	CAAGAGCAACAAGAAACGAATAAATCTCTGAGACAGGGTCTCACTATATTGCTCTGGCTG	ENST00000432361.1	1	ENSG00000185044.8	ENCODE_447_1338	BX004987.4	Intergenic	ENSEMBL
p26386	0.999916	0.0148772	2.83518	up	p26386	TCCATCAGTATGCAAAGGACATAGGTTTCATTGAGTTGGACTAAGTGATCTTCCTTGAAT	uc003tdl.1	7	AX721280	UCSC_10642_619		Intronic	UCSC
p5202	0.999916	0.0280411	2.82481	up	p5202	CTGAAGAGCCATTTTTTCACCATGCTAAAAAGGTATACTGCTGAGAAAGAATCAAATGAA	ENST00000560350.1	15	ENSG00000259248.1	ENST00000560350.1		Antisense	ENSEMBL
p30115	0.999916	0.0497953	2.82314	up	p30115	GCTGACATCATTGGAAAAGTGCATCACTTAGAAAATGTATCTGTGTGTCAATTTTGTTTG	NR_026885.1	20	LOC100270804	UCSC:uc010zsc.2		Intergenic	RefSeq
p26253	0.999916	0.0194023	2.81583	up	p26253	TCAGGCAGGCATATGTACATACATGAATAAAGCCAACAAAAGTGTGCACATGTATTCAGT	uc003hsl.1	4	AK026379	UCSC_4122_2216		Divergent	UCSC
p36682_v4	0.999916	0.0378855	2.80167	up	p36682_v4	GCAGATATAACGCGGATCCTGTAAAGAGTGAAAGGAGAAGACCACTTTTAGTTGCCTCCC	ENST00000501008.2	12	ENSG00000245904.2	ENST00000501008		Antisense	ENSEMBL
p34819_v4	0.999916	0.0299034	2.79893	up	p34819_v4	AAGGACACCTTTGGTTACCTGAATGAACAGTTTTGGCCAGAAATGGTGAGAAGAAAAAGC	ENST00000428623.1	2	ENSG00000238057.3	ENST00000428623.1	ZEB2-AS1	Antisense	ENSEMBL
p33606	0.999916	0.0209987	2.79797	up	p33606	GAAGACTGAAACCAAGAATGTTGTTCTTATGCTGGAAATTTGACTGCTAACATTCTCTTA	ENST00000440645.1	X	ENSG00000232765.2	ENST00000440645.1		Intergenic	ENSEMBL
p16598	0.999916	0.0367043	2.79308	up	p16598	CACACCTCCAACATGTTTCTGTGTATATTATTGTGTGCATAGATACTACCATTGTGAAAT	ENST00000423546.1	9	ENSG00000225684.3	NR_024376;RefSeq_160_5806	FAM225B	Intergenic	ENSEMBL
p12307	0.999916	0.0262266	2.79264	up	p12307	TACCCCAGAAAAAGACAAAGATCTGGTACTGTAGATAATGAATAAATGAGTGGAGCTGAG	ENST00000512512.1	4	ENSG00000250610.1	ENST00000512512.1		Antisense	ENSEMBL
p5154	0.999916	0.0140761	2.78012	up	p5154	CCACTCCAATAATTTATTATCACGGTTGGAGACTTTGACTTGTCACTTTATGACTTGAAA	ENST00000560623.1	15	ENSG00000259235.1	ENST00000560623.1		Antisense	ENSEMBL
p16319	0.999916	0.0363242	2.7751	down	p16319	ATTTGGGATTTATCCTGGAGGTAGTGGAAGCTTTTGGAGGTCTTAACCAGGACAGCACAT	ENST00000503718.2	8	ENSG00000250929.2	ENST00000503718.2	KB-1639H6.4	Intergenic	ENSEMBL
p11149	0.999916	0.0433519	2.763	up	p11149	TGTGAAATGCTTATGCACTAGCTGATAGCATAACTCTGGTCAAAGAAATTTGGTCACTTA	ENST00000436996.1	22	ENSG00000235954.2	ENST00000436996.1	TTC28-AS1	Divergent	ENSEMBL
RNA147253|p0357_imsncRNA775	0.999916	0.0121926	2.75759	up	RNA147253|p0357_imsncRNA775	GAAAGTCTGTTTCAGGCATCTATGAAATTTTACATAAATATCATTTGTAAGAGGTGACAT	RNA147253|p0357_imsncRNA775		nc016				PubMed ID:21789175
p34401_v4	0.274166	4.83104e-06	2.75725	up	p34401_v4	AGCCACGCCAGCCCCCAACTGAGAAGCTGGAGATGGGGTCCTGCCATATTGCTGAGGCTG	ENST00000568419.1	15	ENSG00000261183.1	ENST00000568419.1		Antisense	ENSEMBL
p36245_v4	0.999916	0.0161273	2.75347	up	p36245_v4	CTGAGTCATCAGGAGCAAATGCTAGATCAGACCAACAGGTATTCTACCATATAAGAAATG	TCONS_00015232	8	XLOC_006721	XLOC_006721		Intergenic	HumanLincRNACatalog
p35598_v4	0.999916	0.0346169	2.74141	up	p35598_v4	GTGGAGCTGGGCCTGTTAGGTGCAATCCCTACACCAGCTGAGCCGGGAGATCTGAACATC	TCONS_00018787	10	XLOC_008574	XLOC_008574		Intergenic	HumanLincRNACatalog
p28860	0.999916	0.00641599	2.73928	up	p28860	TGCCTGTCCTGGCTGTCCTGGTATTAAGATCTCAAGTAATGGCTGTGTGTGAATCGAATT	LIT3556	None	LIT3556	CombinedLit_225_824			RNAdb
p11679	0.999916	0.049908	2.73434	down	p11679	GAATGATTTCTCGGTGTTGTATTTGCTCTGAAGAGTCTGAATTCTTGGGGAGGCAGAAGC	ENST00000599153.1	3	ENSG00000230102.2	ENST00000599153.1		Intergenic	ENSEMBL
p44281_v4	0.999916	0.0497035	2.72581	up	p44281_v4	CCTCCCAGTACTAGTTAATTTTGAGTAATTGCGTATTGTCAGAAAAGTGATTAGTACAAG	uc031tcl.1	chr8	CDC42P3	"Homo sapiens cell division cycle 42 pseudogene 3 (CDC42P3), non-coding RNA."			UCSC
p21207	0.999916	0.0271451	2.70617	up	p21207	GGCTGGCTAGGTTGACTTTAAATGTCAAGCCAGAAAATAAATATTGAAAATTCAACTGCA	TCONS_00003833	2	XLOC_001641	XLOC_001641		Intergenic	HumanLincRNACatalog
p20552	0.999916	0.0181955	2.70414	up	p20552	AAAGGAAGAGGGGTTAACAGATGAATTCGCAAAGACAGCTCTTCTGGCCAAGAATATGGA	TCONS_00026346	18	XLOC_012698	XLOC_012698		Intergenic	HumanLincRNACatalog
p11414	0.999916	0.0448773	2.68919	up	p11414	TTGTGAGGAAGACCATGGAAAATGGACGAATCAGAATGAAAGGCTTTCTGAACAAGAGTA	ENST00000469218.1	3	ENSG00000241163.2	ENST00000469218.1		Intergenic	ENSEMBL
p2085	0.999916	0.0424119	2.68674	up	p2085	ACACCGGGCTCCCGCTGAATATCGGTTGAATGACTTTCCATAGAGCAAATGGGGTATACA	ENST00000547077.1	10	ENSG00000257638.1	ENST00000547077.1		Divergent	ENSEMBL
p12476	0.999916	0.0392648	2.68652	down	p12476	AAAGAAAATTCAAGGAACTAAATTCCTTCTCCACCTCAACCACCAGCATTGATACTCCAT	ENST00000511213.1	4	ENSG00000248810.1	ENST00000511213.1		Intergenic	ENSEMBL
p40947_v4	0.999916	0.0213326	2.65924	up	p40947_v4	CACAGATAGGCTTACCAGGTCATAACAACTATGTAACTGAACAGATTGAAAGTTGAATAA	XR_241982.1	chr6	none				RefSeq
p39258_v4	0.999916	0.049656	2.65641	up	p39258_v4	TATTAAGTCACCTCTTCCATCGAATGATGAGATTTTTCTTATTCACTGTTTCCCATCAGG	NR_109781.1	chr1	none				RefSeq
p35845_v4	0.999916	0.0352757	2.65493	up	p35845_v4	CAGCCAGCCTGTTACCCAAGAGACAAGCAGAATACATTATCTTTTGTTTTATGCTGAAGT	TCONS_00026545	18	XLOC_012866	XLOC_012866		Intergenic	HumanLincRNACatalog
p37337_v4	0.999916	0.038059	2.65076	up	p37337_v4	CTAGTTACTTGTAATGATACCCTCCTTTCATCAGTTATGTAAATATGGCAGTACACGTTA	ENST00000608095.1	chr2	ENSG00000272807.1				ENSEMBL
p7601	0.999916	0.0369489	2.63698	up	p7601	CACATTCAGCTTCTGATCTCTTGATAAGAGAGACTAAACCTATGCCTAAACAAAGTAATA	ENST00000578800.1	18	ENSG00000264235.1	ENST00000578800.1		Antisense	ENSEMBL
p37925_v4	0.999916	0.0282246	2.63599	up	p37925_v4	TTCCTCATTGAGTTTCTCCTCATGAAGAAACGGCCTCAGTGAGGTAAATCGGAATGCACA	ENST00000606327.1	chr6	ENSG00000237499.2				ENSEMBL
p9205	0.999916	0.000582527	2.61452	up	p9205	ATTGGCTGGCTATTTTTATTCCTGTCTGAAAGCCAGGGATGGAAAACCCTGAGAGGTTTG	ENST00000441238.1	2	ENSG00000224606.1	ENST00000441238.1	TGFA-IT1	Intronic	ENSEMBL
p28277	0.999916	0.0489408	2.61328	up	p28277	ATGTGACCTTACCTCTGTCTAACCTGTATTGTTCACATGAATGGGAGTTTGACTTTGGGA	ASO3491	None	ASO3491	asoverlaps_768_983		Antisense	RNAdb
p15817	0.999916	0.0349617	2.60222	up	p15817	AAGTATGTATGTGCAGAGATTGAAAAATAACCTTGAGAGAGTCCATCCATCTAACTCCAG	ENST00000523859.1	8	ENSG00000251136.3	ENST00000523859.1		Divergent	ENSEMBL
p17473	0.999916	0.0493443	2.59837	up	p17473	AATGCCATGGGTGCAGCATTCAGAAAGCTGGAGAAATAAACCTTCAAAGGATATGGTACA	TCONS_00001617	1	XLOC_000947	XLOC_000947		Intergenic	HumanLincRNACatalog
p30080	0.999916	0.0361387	2.59723	up	p30080	GGAGAAGAAGAAACCAACTTGAGAAATATTTAAAGGTCATTGTCAATGGAACTTAGTGAC	NR_034170.1	15	LOC645212	UCSC:uc001ztu.3		Divergent	RefSeq
p9883	0.999916	0.00957066	2.58745	up	p9883	GAATGCGAGAAAGCCTTCAGTTACTACTCAGCTTTTGTCTTGCATCAGAGAATTCACACA	ENST00000425953.1	2	ENSG00000233757.2	ENST00000425953.1		Intergenic	ENSEMBL
p10264	0.999916	0.0113338	2.5856	up	p10264	AGACGCACACACCACACAAATATTATTGTTCCTCAACAATTTACACATTCTGAAATTGGA	ENST00000420563.1	2	ENSG00000229525.1	ASO3597;asoverlaps_560_1576;ASO3865;asoverlaps_594_1479		Divergent	ENSEMBL
p37793_v4	0.999916	0.0229617	2.57601	up	p37793_v4	TTCGGCAAATAAAAATACATGTTCATAAGCGGGAGAAAAATAAACCCAGAGCTTTTCATC	ENST00000606393.1	chr6	ENSG00000272379.1				ENSEMBL
p19608	0.999916	0.0298337	2.56681	up	p19608	CCCTCAGCCGTTAAGCTAAAATTTCTGTTGCTTTGGCTACTGATGGAAACCTGTTATACA	TCONS_00024155	15	XLOC_011523	XLOC_011523		Divergent	HumanLincRNACatalog
p41915_v4	0.999916	0.032988	2.56172	up	p41915_v4	TATACAGACCTGAACAATGAAGATGGCACATTTTGTTCAGGGTATGGTGAATTAAGTGTG	XR_428627.1	chr9	none				RefSeq
p38083_v4	0.999916	0.0126504	2.54694	up	p38083_v4	AATAGTTAATACCTTCATTTTGGTCTCACTCTGCATTAAGAGTTGTCATCGTGTTAAGGG	ENST00000606573.1	chr8	ENSG00000215374.5				ENSEMBL
p449	0.999916	0.0186739	2.54495	up	p449	GAGTGGGAAATTGTAACATACCTCCATCAGATACTGTCAAACATTAGTAATGGTAGAAAA	ENST00000428289.1	1	ENSG00000233030.2	ENST00000428289.1		Intronic	ENSEMBL
p7381	0.999916	0.0246013	2.54039	up	p7381	ATCCCAGACTCCTCCTTGCTCAAAGTCAAGGGAGGAGACTTGTTTGGCTCTGGGGGCTCT	ENST00000588504.1	17	ENSG00000267278.1	ENST00000588504.1	MAP3K14-AS1	Antisense	ENSEMBL
p43962_v4	0.999916	0.0394938	2.53911	up	p43962_v4	TCAACATTTTACCACAAACAGCTCTTTTCACAAAAAGCTGAAAATCCTACCAGAGGAAGA	XR_430526.1	chrX	none				RefSeq
p8869	0.999916	0.042188	2.53048	up	p8869	AACCAACTCATTCCCGGATAAGGAAGAAGAGAGTGTCACCTACTTCAGTGTGGTTTCAAC	ENST00000591797.1	19	ENSG00000166770.6	ENST00000591797.1		Divergent	ENSEMBL
p15001	0.999916	0.0140725	2.52615	up	p15001	GGAGTAGTGACAGGAGTAGAAGCACTGTAGACCTTTTCATATCATTTTGGTTTTTAAATT	ENST00000585152.1	7	ENSG00000264868.1	ENST00000585152.1	CTB-167B5.2	Intergenic	ENSEMBL
p37462_v4	0.999916	0.00669814	2.52547	up	p37462_v4	CACTTCATTCTCAGACATACCACTCTTTCAATTCTGATCCAATTCTACTATTAAGACATC	ENST00000608346.1	chr3	ENSG00000272758.1				ENSEMBL
p38997_v4	0.999916	0.00714123	2.50375	up	p38997_v4	GACAGTACTGTTCATGACATTTCCTGTATTAGTTCCCCTTTGGCACTTGTATTAGTTCTA	ENST00000609934.1	chr21	ENSG00000273271.1				ENSEMBL
p15416	0.999916	0.0102406	2.49436	up	p15416	TTTGGGCTCACACCATTGATACTGCTGATCCTGATGACCAATGCCAATTTGTGTTCTGCA	ENST00000376482.3	7	ENSG00000235077.1	ENST00000376482.3		Intergenic	ENSEMBL
p3143	0.999916	0.0161699	2.48085	up	p3143	GGGCAGCGGCGTTTGAACGTTGAGCAAAGCCTTTCCATTCACCTGTAAAATAGAATCAAA	ENST00000550874.1	12	ENSG00000257239.1	ENST00000550874.1		Intergenic	ENSEMBL
p7140	0.999916	0.00826575	2.48069	up	p7140	CACATTCATAGGGCTTTTCTCCACTATGAATTCTATGATGTCGAATAAAGTGTGAGCTCT	ENST00000413077.1	17	ENSG00000234327.2	ENST00000413077.1		Antisense	ENSEMBL
p26313	0.999916	0.0145384	2.48047	up	p26313	GCATATGCCAGAACACATGGACTATTCTCCATTTTTAGTTTCAAAAGGAATGTTTACCTA	uc003kcj.1	5	AX746492	UCSC_3002_2605		Intronic	UCSC
p4213	0.999916	0.0261846	2.47261	down	p4213	TTGTGATGCTCAAAGAGAAGATGGTCGGTGTAACGCGCTTGTGATGCTCAAAGAGAAGAT	ENST00000423869.1	13	ENSG00000227848.1	ENST00000423869.1	SUCLA2-AS1	Divergent	ENSEMBL
p5470	0.999916	0.0425123	2.47094	up	p5470	CTGTGCTGTCCCTGCATTCTCAAGCTCCAAATTGTCAACTAAGAAATGGTCACTTAAAAA	ENST00000536835.2	15	ENSG00000256802.2	uc001zcp.1;UCSC_3189_2525		Intergenic	ENSEMBL
p28326	0.999916	0.0250068	2.46392	down	p28326	TCGATGTCCGTGCAGATGAAACCGTCGTCCAGGATGTAGCCTTCAGGGCACTCACAGCTA	ASO3549	None	ASO3549	asoverlaps_599_1467		Antisense	RNAdb
p7142	0.999916	0.0217972	2.45434	up	p7142	TCACATTCATAGGGCTTTTCTCCACTATGAATTCTATGATGTCGAATAAAGTGTGAGCTC	ENST00000570712.1	17	ENSG00000234327.2	ENST00000570712.1		Intronic	ENSEMBL
p17860	0.999916	0.00898816	2.44747	up	p17860	TAAAAACTGTTGATATTAGGATGTACATTTCTTGTTCCCCCAAAGGCAAGGCTCTCCCCA	TCONS_00001318	1	XLOC_000600	XLOC_000600		Intergenic	HumanLincRNACatalog
p2764	0.999916	0.0404401	2.44458	up	p2764	AAACTCAGACCAAGCACAGTGTTTATATCGGTCAAAACTGGAAAACTATGTCCGGGCGCA	ENST00000529219.1	11	ENSG00000254518.1	ENST00000529219.1		Intergenic	ENSEMBL
p38024_v4	0.999916	0.0042712	2.4218	up	p38024_v4	ACCCGCTCCAGTTATTTAGAAAATCAGACACTCTATTCTTGGCAAAGGAGATCTACTTAA	ENST00000610062.1	chr7	ENSG00000272950.1				ENSEMBL
p29430	0.999916	0.0118782	2.42076	up	p29430	AGAGGGTTATACTGTGAAGAAGAATGAAAAAGCCAAACATTTCATTCAGGTAAGCATATC	ENST00000499560.2	6	ENSG00000246982.2	ENST00000499560		Antisense	ENSEMBL
p6000	0.999916	0.0307782	2.41319	up	p6000	CTCAGGTAATTGATGAGTGTAACAGAAGCTCCTCAAAACAGTTTTATTAAATTGCCTTTC	ENST00000569353.1	16	ENSG00000261131.1	ENST00000569353.1		Intronic	ENSEMBL
p29485	0.999916	0.0209046	2.40943	up	p29485	TTTTCTGCACTGAGTCATCAGGAGCAAATGCTAGATCAGATAGAGTCTCTCTCTCTGCCA	ENST00000519726.2	8	ENSG00000253893.2	ENST00000519726.2		Intergenic	ENSEMBL
p13258	0.999916	0.0360692	2.40321	down	p13258	TGAATTTCCTTAAAAGAATCCTGTGGGGACATTACAGATGAGCCGACGTCTATTCCTGGC	ENST00000513899.1	5	ENSG00000249835.2	ENST00000513899.1	VCAN-AS1	Antisense	ENSEMBL
RNA33455|snoRNA_scaRNA_51_137	0.999916	0.0201405	2.40257	up	RNA33455|snoRNA_scaRNA_51_137	GAGAAGAAGAGAGAATTCACAGAACTAGCATTATTTTACCTTCTGTCTTTACAGAGGTAT	RNA33455|snoRNA_scaRNA_51_137						ftp://ftp.ensembl.org/pub/current/fasta/homo_sapiens/ncrna/Homo_sapiens.GRCh37.61.ncrna.fa.gz
p3147	0.999916	0.0157451	2.4016	up	p3147	CATGAACACCTCTTTAATCACAAGTCCTCAACTCCAAGGTTAGCTTTATTTCAACTTTTA	ENST00000553202.1	12	ENSG00000257742.1	ENST00000553202.1		Intergenic	ENSEMBL
p30057	0.999916	0.00848027	2.39812	up	p30057	AGTCGTACCCTCTTGTTTTTCTCTGAGTCAGTCTTAAGGTGAAATGAAGTGTGGCCCAGT	NR_038269.1	12	LOC100506844	UCSC:uc001sqo.3		Intergenic	RefSeq
p21378	0.999916	0.0311781	2.38093	up	p21378	ATTGGGTACTGTCCATTCTGGTCTAGAAGTCTTTTTGTTTCTCTTAATCTCAGTTTCCAT	TCONS_00028013	20	XLOC_013674	XLOC_013674		Intergenic	HumanLincRNACatalog
p33506	0.999916	0.0308511	2.37978	up	p33506	TTTGCCATCTGGATGACAAACGGAAGATCCACTAAAACGTCCACGGGATTAACAGAACGT	ENST00000568189.1	2	ENSG00000261760.2	ENST00000568189.1		Intergenic	ENSEMBL
p28472	0.999916	0.047553	2.37724	up	p28472	GAAGCTAAGGTTCAGTGCCTTACATATATGCTACACATCTAAGTGCTTTGTAAGACTTTA	ASO1719	None	ASO1719	asoverlaps_694_1217		Intronic	RNAdb
RNA147468|p0572_imsncRNA247	0.999916	0.013794	2.37715	up	RNA147468|p0572_imsncRNA247	TGTATGTGTTCAATCTGCCTCCTTTAACTAAAAGTCCTTGGATCCCTTTCATGTGCATTT	RNA147468|p0572_imsncRNA247						unpublished data
p7291	0.999916	0.0268044	2.36727	up	p7291	ATAGATAACCTTAATTGTGTTTTCTTCCAAAACGGGTGAATTCACATAAAAGGGCATCAG	ENST00000417404.1	17	ENSG00000214719.5	ENST00000417404.1		Intergenic	ENSEMBL
p3505	0.999916	0.0284377	2.35549	up	p3505	ATTTGAATTATCAGTAGCTGTCTCGGAGCTATTACGCTTCACTGGGCCCTGGAGGATATT	ENST00000545357.1	12	ENSG00000256862.1	ENST00000545357.1		Intergenic	ENSEMBL
p7914	0.999916	0.0465934	2.34601	up	p7914	CCCACTTTTACATGCAAATACAGACCAACTGTTAACATGCATTATTTTAGTCAACTGGTA	ENST00000589795.1	18	ENSG00000267199.1	ENST00000589795.1		Antisense	ENSEMBL
p7570	0.999916	0.00216103	2.32972	up	p7570	GTCAAGGGCCTGGCTGGCTGAAAAATCACAAGAAATGTTACACAAGTTAGACAATGTGAC	ENST00000573207.1	17	ENSG00000262339.1	ENST00000573207.1		Intronic	ENSEMBL
p12888	0.999916	0.0392407	2.32018	up	p12888	CTGCACCACCCCACCCTACCTTTATCTGTAAAATAATTGCTATATTTTTATGATGCCATT	ENST00000514526.1	4	ENSG00000248434.1	TCONS_00007629;XLOC_003698;TCONS_00007630;XLOC_003698;TCONS_00007631;XLOC_003698		Intergenic	ENSEMBL
p36491_v4	0.999916	0.0109762	2.31413	up	p36491_v4	CAAGAGCAACAGGAAACGAATAAATCTCTGAGACTGGGTCTCACCATATTGCTCTGGCTG	uc011mfm.2	HSCHRUN_RANDOM_CTG4	BC012753	uc011mfm.2		Intergenic	UCSC
p14336	0.999916	0.045584	2.28253	up	p14336	ACAGCCTTGCTTCCGTTGGCTTTATATAATACTGCAACTCTTGATAATCTGATTTAACAC	ENST00000431144.1	6	ENSG00000237499.1	ENST00000431144.1		Intergenic	ENSEMBL
p26403	0.999916	0.00866136	2.27952	up	p26403	CCTTGCCTCGAGAAATTTGGTAGCTAAAAATATCCAAAATTCATTTTAGCCAATACTTGC	uc003vhn.1	7	BC040208	uc003vhn.1		Antisense	UCSC
p43791_v4	0.999916	0.0169422	2.27294	up	p43791_v4	TAGCCACAGCCTTCCAAGCAAATTGTCTCTTTTTATTGTATCAGTGTAAGCCTCGGAAAC	NR_104056.1	chr21	none				RefSeq
p24633	0.999916	0.0113328	2.27266	up	p24633	TTTTCTGCACAATTACGGCAAGGAAAATTCAGATCGCAAAGGTCCACCTCGGACGTTACT	TCONS_00017346	X	XLOC_008190	XLOC_008190		Intergenic	HumanLincRNACatalog
p24590	0.999916	0.00470256	2.27161	up	p24590	CTACACACTGAAGTTGCTGTTGTTTTACATTTACCTTTTATTTATTTGTAGTTTTTGAGG	TCONS_00030037	HSCHRUN_RANDOM_CTG11	XLOC_014515	TCONS_00030037		Intergenic	HumanLincRNACatalog
p22976	0.999916	0.0496687	2.24991	up	p22976	GGAGCATCTCAGACCTTCACAGAACGCTCTGTTAGAAGATGAGAAACATAACGTTGCTTG	TCONS_00010683	5	XLOC_004382	XLOC_004382		Divergent	HumanLincRNACatalog
p26763	0.999916	0.0375196	2.23936	up	p26763	TATCTTAGGGATATCAGGCTGCCTGGACATTTCTCAGAGGATGAAGGGGATTGTAGTAAG	eHIT000014526	2	HIX0203982	eHIT000014526		Divergent	H-InvDB
p1529	0.999916	0.0291073	2.23793	up	p1529	TTCCATAAGCGTGGCAAGAAAAATGGGAAGTTCTCGGTAAGGTATATAGTATTATTTCTA	ENST00000414939.1	10	ENSG00000152487.5	ENST00000414939.1	ARL5B-AS1	Divergent	ENSEMBL
p11712	0.999916	0.0372164	2.23773	up	p11712	AGCAACCCATGGCAAAACTAGTTATTTTCTTAAAACAGTAGGAAGAAGAAAAGCTTTTTG	ENST00000342990.3	3	ENSG00000189229.10	TCONS_00005490;XLOC_002569;TCONS_00005491;XLOC_002569		Intergenic	ENSEMBL
p23474	0.999916	0.0171137	2.23223	up	p23474	GGTGGGCTTGTTTTCACATTTTATTTAAGAAAAACTCTTGTAATTACAAGTTCCCCAGTC	TCONS_00012535	6	XLOC_005361	XLOC_005361		Divergent	HumanLincRNACatalog
p16436	0.999916	0.00748219	2.2317	down	p16436	TGTAACTTCCAGATTGGACTTGAGAAGCAATTAAGCAACAGAGGAACCTCATCTACTATC	ENST00000590240.1	9	ENSG00000227155.2	ENST00000590240.1		Intronic	ENSEMBL
p11311	0.999916	0.0382713	2.2268	up	p11311	GCTCTTCTACAGGTCTACTTAAACTTTGAAAGATGAGATTGTTCAAAAATGACACGAGAA	ENST00000593876.1	3	ENSG00000249786.2	ENST00000593876.1	EAF1-AS1	Antisense	ENSEMBL
p44046_v4	0.999916	0.0258141	2.22546	up	p44046_v4	GGGATCTTCTGGAAGTGAGAATTGTTTTTGTTTGTTTATCTATTGTAGCAGAATGGGGAA	uc001esk.5	chr1	LINC00623	"Homo sapiens long intergenic non-protein coding RNA 623 (LINC00623), non-coding RNA."			UCSC
p42733_v4	0.999916	0.0308953	2.22531	up	p42733_v4	ACGTGGGTTCCAGAATACCAGTGATGTTCATGTGCATTTCTGAGCTAGTCAAGTGAAGCA	XR_429273.1	chr13	none				RefSeq
p37421_v4	0.999916	0.0298996	2.21935	up	p37421_v4	CGCCAGGATAAACTATCTTTTGTGATTATTTTTAAAGCAGAAATGCCAGTTTCTCTTACC	ENST00000607115.1	chr3	ENSG00000271843.1				ENSEMBL
p16391	0.999916	0.00695819	2.21574	up	p16391	CGGGTGTGGGTGCGGACATGCATATCAAAATGCACTTGGTACCAAAAAAGTTTGCCTAAA	ENST00000505776.1	8	ENSG00000248492.1	ENST00000505776.1	ZFAT-AS1	Antisense	ENSEMBL
p25859	0.999916	0.00837591	2.21027	up	p25859	GTCATGTAATACACTAAGTCAATACCTGTGGAGTGAAATCCGGTCTCTATAAAAAATACA	uc001vrq.3	13	AK124233	uc001vrq.3		Intronic	UCSC
p38682_v4	0.999916	0.049869	2.20704	down	p38682_v4	TTGAAGAGCACTGAATGTGGGAGATAGGACAGAGGAAAGGAGTCAAATGTCTCCAAGAAA	ENST00000607505.1	chr15	ENSG00000260926.2				ENSEMBL
p21721	0.999916	0.0030399	2.20581	down	p21721	GTCATGTTCTAAGTTGGGAGGAAAATTCACTGGATAGTGGAGGCAGTAGAAAGAAATAAA	TCONS_00029064	21	XLOC_013986	XLOC_013986		Intergenic	HumanLincRNACatalog
p10884	0.999916	0.0270042	2.18166	up	p10884	AACCTCAGCCCCCAGTTTTTGAAGAAGGTGATTCAGATTCAGACACAGGAATTATGGTGA	ENST00000543267.1	21	ENSG00000230366.5	ENST00000543267.1	DSCR9	Intergenic	ENSEMBL
p3492	0.999916	0.0416453	2.18052	up	p3492	ATCCCCAATCTGACTCAGCATTCTAAATTTACTTAAGATCTGGGGACAAGGGTTTTTGGC	ENST00000318291.4	12	ENSG00000177406.4	ENST00000318291.4		Intronic	ENSEMBL
p26711	0.999916	0.00646351	2.17906	down	p26711	AGATGACAAGCATTTCCTCTGTCAGGAGAGACATCCATGCCACTCCAGGGCCCTCCCCAT	HIT000218451	16	HIX0038684	H-InvDB_2583_238		Intronic	H-InvDB
p20935	0.999916	0.0369439	2.17892	up	p20935	GGTATTGACTGGACTTTTGTATGACCTTAATAAAACATCTTTGAAAACTTGGGCTGCATT	TCONS_00004445	2	XLOC_002323	XLOC_002323		Intergenic	HumanLincRNACatalog
p20060	0.999916	0.000913667	2.17663	up	p20060	TCAAAATAAACCCATCTTGCATCAGCTTTGCCATATTCTTTCCCAGCGCGTCGTAGCAGA	TCONS_00024435	16	XLOC_011752	XLOC_011752		Intergenic	HumanLincRNACatalog
p3869	0.999916	0.00787082	2.17056	up	p3869	TGGCTTGATTAATACACACTTCTGGAATGCACTTCTCAACTATGTCATTTATGTTCTAGT	ENST00000549725.1	12	ENSG00000258034.1	ENST00000549725.1		Antisense	ENSEMBL
p29854	0.999916	0.0121304	2.1641	down	p29854	TGCAGAGAAGTTTCTTAGAGTGAATGGCATCCAGATAGGGTGGGGAAAAAGCATTAGCCA	TCONS_00029546	22	XLOC_014192	XLOC_014192		Intergenic	HumanLincRNACatalog
p14934	0.999916	0.0462536	2.16205	up	p14934	TGAAATCTACTTCATGTGCCTGGTCTACTTACTCCTTCAGAAGTGATTTCTGAGCCGCCA	ENST00000584686.1	7	ENSG00000232956.3	ENST00000584686.1	SNHG15	Intergenic	ENSEMBL
p1602	0.999916	0.0150757	2.14904	up	p1602	AACTGGCACCATAATCAAGACAGAATTTTTGCAGAATAAATAGAGTTACCTGCTTTCAGC	ENST00000418400.1	10	ENSG00000244393.2	ENST00000418400.1		Intronic	ENSEMBL
p35535_v4	0.999916	0.0416682	2.14388	up	p35535_v4	GCCTCATTGCCCGAGGAGAGGCGGCCGCAGTTGAATTCACCAAATAGAAGACATTGGAAA	TCONS_00001428	1	XLOC_000743	XLOC_000743		Antisense	HumanLincRNACatalog
p10925	0.999916	0.00861127	2.14293	down	p10925	GGTGGGTATGCACTTTGTCCCGTTTGTCTCTGTTTGTTTCATATCATTTTCTTGATTTAG	ENST00000446649.1	21	ENSG00000237338.1	ENST00000446649.1	FTCD-AS1	Antisense	ENSEMBL
p25774	0.999916	0.0370447	2.13203	down	p25774	GTGCCCAACCTGCCATTAATCCCATCCATCCTGAGCCCGACGTGGTCATTTCTCTCACCA	uc001lsr.1	11	AX747537	UCSC_10364_701		Intronic	UCSC
p44245_v4	0.999916	0.0029051	2.12656	up	p44245_v4	GCTTGCTCTAAACTTACAAATGTTTTAGAGAATTCTTTGGCATGATCTGACTTTCCAACT	uc003tvt.5	chr7	STAG3L4	"Homo sapiens stromal antigen 3-like 4 (STAG3L4), transcript variant 2, non-coding RNA."			UCSC
RNA33782|snoRNA_scaRNA_378_65	0.999916	0.0199556	2.12239	up	RNA33782|snoRNA_scaRNA_378_65	GTGATGACTATCTTAGGACACCTTTGGAATAACTATGAAAGAAAACTATTCTGAGCAACC	RNA33782|snoRNA_scaRNA_378_65						ftp://ftp.ensembl.org/pub/current/fasta/homo_sapiens/ncrna/Homo_sapiens.GRCh37.61.ncrna.fa.gz
RNA33588|snoRNA_scaRNA_184_93	0.999916	0.0124404	2.11756	up	RNA33588|snoRNA_scaRNA_184_93	GGCACAGCGCCCGAGACAGACTGCGGAACCGTTCCTTGTTGCCTTCCTTCTGAGAACAGC	RNA33588|snoRNA_scaRNA_184_93						ftp://ftp.ensembl.org/pub/current/fasta/homo_sapiens/ncrna/Homo_sapiens.GRCh37.61.ncrna.fa.gz
RNA33691|snoRNA_scaRNA_287_75	0.999916	0.0269994	2.11676	up	RNA33691|snoRNA_scaRNA_287_75	TTGATAAGCTGATGTTCTGTGAGGTACAAAAGTTAATAGCATGTTAGAGTTCTGATGGCA	RNA33691|snoRNA_scaRNA_287_75						ftp://ftp.ensembl.org/pub/current/fasta/homo_sapiens/ncrna/Homo_sapiens.GRCh37.61.ncrna.fa.gz
p1624	0.999916	0.0020032	2.11537	up	p1624	TCCTCGCATCTATTCTTTGAAACCCAGACACATTCTAGTATTGGGCACTAGAAACTGGTG	ENST00000439904.3	10	ENSG00000234635.3	ENCODE_335_1780	LINC00849	Intergenic	ENSEMBL
p8243	0.999916	0.00576431	2.1056	down	p8243	GGACAAGTGGCTGTTTCTGTGACATATTTATTTTTACTGGCGTTTCATGTTGCTTAAAAA	ENST00000562262.1	19	ENSG00000260599.1	ENST00000562262.1	CTC-457E21.1	Intergenic	ENSEMBL
p39500_v4	0.999916	0.00395432	2.10408	down	p39500_v4	ATTCAAAAATTCTTGGACACTTCTAAGCCCTTTCTGTGAGCATGGAGACAGGGGGTTGAG	XR_426873.1	chr1	none				RefSeq
p7373	0.999916	0.0471006	2.09609	up	p7373	CGCCTCGGGATATTCAGAAGTGCTAGTCCAGTTCTGGCAGCCTGAACTCTTCCTCCTCCA	ENST00000592842.1	17	ENSG00000267420.1	ENST00000592842.1		Intergenic	ENSEMBL
p2918	0.999916	0.0178903	2.09476	up	p2918	GGCTCTCTGCACCAAATTCCTCCAAACTATTATAATATGTATTGTCTGTAGTGCTATTTA	ENST00000543150.1	11	ENSG00000245552.2	ENST00000543150.1		Antisense	ENSEMBL
RNA147542|p0646_imsncRNA397	0.999916	0.0452765	2.09188	down	RNA147542|p0646_imsncRNA397	TTATTGTGGGAAGGGATATGCCAGACTACTGTCAGAGTGAAGGGTCATTAGGATATTCAG	RNA147542|p0646_imsncRNA397						unpublished data
p6383	0.999916	0.0413853	2.08843	up	p6383	CGTCGAAAGAAAATTATGCCACAACCTTGATAAACTCAGGATTGGTTTTCAGATTAGAAA	ENST00000563757.1	16	ENSG00000260744.1	ENST00000563757.1		Intronic	ENSEMBL
p22570	0.999916	0.040384	2.08354	down	p22570	CAGGCAAGCTGTAGGGTCAAGGAAAGCTTAAAAGAGGGAAGAATATTGAATCTAGGTGAA	TCONS_00008264	4	XLOC_003706	XLOC_003706		Intergenic	HumanLincRNACatalog
p3736	0.999916	0.0290449	2.08304	up	p3736	GTGATGTATGGAGATAAAGTTCTGAAAGAAGAATAGAAAGCTTTTTAAAAATAGTATTCT	ENST00000544710.1	12	ENSG00000256325.1	ENST00000544710.1		Intronic	ENSEMBL
p25444	0.999916	0.0285208	2.08184	up	p25444	CAGGAGTGTGCAAAACAATCTGTAAGGGTTCAGAAAACATACTGCTTCTATATATAGTTA	NR_038361.1	7	RSBN1L-AS1	UCSC:uc003ugk.4		Antisense	RefSeq
p34977_v4	0.999916	0.00622962	2.07676	up	p34977_v4	AATGCATCCATCCTGCCATCTGAGTAGCAGAACTGTAAGAGAAAGCAACATTCACCTTTG	ENST00000451161.1	22	ENSG00000228839.1	ENST00000451161.1		Antisense	ENSEMBL
RNA33508|snoRNA_scaRNA_104_132	0.999916	0.0395187	2.07405	up	RNA33508|snoRNA_scaRNA_104_132	TGGTTTTACTTTACTCACAGGACTATTGTTAGATCTGTGGGAAGGAATTACAAGACAGTT	RNA33508|snoRNA_scaRNA_104_132						ftp://ftp.ensembl.org/pub/current/fasta/homo_sapiens/ncrna/Homo_sapiens.GRCh37.61.ncrna.fa.gz
p29067	0.999916	0.0374975	2.06929	down	p29067	AAATCTCTTGAAGTTGCTTTGGATGAGCTGAGGAAATGACATCATCACCCCTTGCTGGCT	ENST00000542980.1	12	ENSG00000256151.1	ENST00000542980.1		Antisense	ENSEMBL
p952	0.999916	0.042178	2.06679	down	p952	GACAGAACCCTCCATAAACACAAAGCAAGCTAAAACCTATGAGCAACAAGCAAGTGAGGC	ENST00000425802.1	1	ENSG00000223390.1	ENST00000425802.1		Antisense	ENSEMBL
p16994	0.999916	0.0448058	2.06371	down	p16994	GCAAAAGAGTTCGCTGCTGGTTTCTGAGATGAATTTGTGATGAAGAAAGAGGGTCAAAGT	ENST00000456037.1	X	ENSG00000223742.1	ENCODE_907_756;TCONS_00017049;XLOC_008136		Intergenic	ENSEMBL
p38270_v4	0.999916	0.0466607	2.05877	up	p38270_v4	GGTCTTGATCAAATTACATGAAAAACGACTAGACATCATTTTAGATCTGTGCTGCATCTA	ENST00000606988.1	chr10	ENSG00000272516.1				ENSEMBL
p10127	0.999916	0.0102842	2.05237	down	p10127	CTCAGACGCAACTTAATAGTTGGAGGCACTGCAAAGAGAAGAGAAAGAAAAACAGTAACA	ENST00000419746.1	2	ENSG00000237298.2	ENST00000419746.1	TTN-AS1	Antisense	ENSEMBL
p16289	0.999916	0.0016804	2.04793	down	p16289	ATTCACAAAAGGGCGGTGACTTCTAAAATCATCAGAAGGGCATCTAAAATCTTCCTCCTG	ENST00000517998.1	8	ENSG00000253722.1	ENST00000517998.1	RBM12B-AS2	Antisense	ENSEMBL
p40817_v4	0.999916	0.0335152	2.04629	up	p40817_v4	GAGTTCAGAGGATGGAAGAAACTGTTATACCATCTACAATGATTTGAAATGCCATTTGCA	XR_246591.2	chr5	none				RefSeq
p3041	0.999916	0.0325225	2.04048	down	p3041	CATTCTCTCCTTGCCCTGCTTAGTTTTTCTTTGGCACTCCTGACCTTCCTGATGTGTTAT	ENST00000544517.1	12	ENSG00000246627.2	ENST00000544517.1	CACNA1C-AS1	Antisense	ENSEMBL
p23205	0.999916	0.0215217	2.03939	up	p23205	GGAGCTACCCAACCTGTGGTTATATGGTGTTGGTTTCCATTTTTTGTTTGTTTGCTTGTT	TCONS_00012702	6	XLOC_005690	XLOC_005690		Intergenic	HumanLincRNACatalog
p13393	0.999916	0.0261655	2.03923	down	p13393	CACGACTAGAGAGGTGGGTTGTAGAGCAGAAAAGAATCAAGCACATCTGACCAGAAAAAG	ENST00000502827.1	5	ENSG00000249421.1	ENST00000502827.1		Antisense	ENSEMBL
RNA33435|snoRNA_scaRNA_31_146	0.999916	0.0408776	2.03755	up	RNA33435|snoRNA_scaRNA_31_146	AGTTCCTTTGGCAGAAGTGTCCTATTTATTGATCGATTTAGAGGCATTTGTCTGAGAAGG	RNA33435|snoRNA_scaRNA_31_146						ftp://ftp.ensembl.org/pub/current/fasta/homo_sapiens/ncrna/Homo_sapiens.GRCh37.61.ncrna.fa.gz
p1210	0.999916	0.0188677	2.03668	down	p1210	CAGAAGGAGAAAAGGTTTTTATTTTGGTGGGGCTTTGTGTCTGAATTCTGGCCAATGGAA	ENST00000434182.1	1	ENSG00000234614.1	ENST00000434182.1	AL450992.2	Antisense	ENSEMBL
p30286	0.999916	0.0302528	2.03375	up	p30286	AGGCCAGTTTGTTAAAAACACTCAAAATTAAAGCTAGGAGTTTGGACTTGTGGCAGGAAT	ASO3667	None	ASO3667	asoverlaps_844_780			RNAdb
p24392	0.999916	0.00389972	2.0336	up	p24392	AATGTGGTGGCCAAGCCAGCCTCTGCAGGTGACGGTGTCTTCAAAACCCCACCCAGGCCT	TCONS_00016512	9	XLOC_007895	XLOC_007895		Intergenic	HumanLincRNACatalog
p19802	0.999916	0.0386498	2.03196	up	p19802	CCACACTGACACTTGCTGTGCCATTGATTTGACTTTTCTCCTATCTTAACAATAACAAAT	TCONS_00023486	15	XLOC_011331	XLOC_011331		Intergenic	HumanLincRNACatalog
p20335	0.999916	0.0280359	2.03033	down	p20335	CGCTGCATCGTAAGGATGGAGGAGCTGTTGTCTCCACAGCTGACAGTTCTAGAAACTGAG	TCONS_00025970	17	XLOC_012288	XLOC_012288		Intergenic	HumanLincRNACatalog
p1176	0.999916	0.0182527	2.02825	down	p1176	TCAGGTTGTCTGTGTTTTGTTGGGAGGCCATATTATTGCTGAAGGGATTGAAGAATTTTC	ENST00000428911.1	1	ENSG00000234482.1	ENST00000428911.1		Antisense	ENSEMBL
p43483_v4	0.999916	0.0409547	2.0276	down	p43483_v4	AAGGTGGAGAGATCAGAGATCAGTGAGAGAACAAAGAATCGGATGGAGTTTGGCTCTTGT	XR_243836.1	chr18	none				RefSeq
p8822	0.999916	0.0272362	2.02702	down	p8822	TGAGTCTGAAGAGAAGGCAGAGGAGAAGTTGGTTTGCTGAAGTCCAGAAGAGGCTCTGAG	ENST00000601148.1	19	ENSG00000267905.1	ENST00000601148.1	CTD-2616J11.16	Antisense	ENSEMBL
p26194	0.999916	0.0450631	2.01794	up	p26194	TGCCTGATCTCACTGCTGGATCCCTCTTCTTCCTGCCAGGAAAATAAAAAGGTTCAAAAG	uc003bcd.1	22	LOC100132273	UCSC_4149_2211		Antisense	UCSC
p653	0.999916	0.0430361	2.01781	down	p653	TCTTTTCTTTGTGGATACTGCAGGTCTACGTGAAATAGTGTGTTTTTGCGGGGTGCTGTC	ENST00000434398.1	1	ENSG00000234754.1	ENST00000434398.1		Intergenic	ENSEMBL
p17491	0.999916	0.00464418	2.01287	up	p17491	TAGGGGTGTGTGTGTTTTGAGAGAAAGAAATAGAAAAGGGCCAATGTATTTGCTATTAAA	TCONS_00001675	1	XLOC_001013	XLOC_001013		Intergenic	HumanLincRNACatalog
p2422	0.999916	0.0416186	2.00401	up	p2422	GTTCACCCTCAGCCTTTGTTCTTATTTCATCTTATTTGTGGAGAAGGTCTTTTCGTTCCT	ENST00000572035.1	11	ENSG00000255135.2	ENST00000572035.1		Divergent	ENSEMBL

## Sheet: mRNA
ProbeName	p (Corr)	p	FC (abs)	Regulation	OB-07:gProcessedSignal(raw)	OB-11:gProcessedSignal(raw)	OB-4:gProcessedSignal(raw)	N-52:gProcessedSignal(raw)	N-01:gProcessedSignal(raw)	N-06:gProcessedSignal(raw)	OB-07:gProcessedSignal(normalized)	OB-11:gProcessedSignal(normalized)	OB-4:gProcessedSignal(normalized)	N-52:gProcessedSignal(normalized)	N-01:gProcessedSignal(normalized)	N-06:gProcessedSignal(normalized)	OB-4:gFEFlags	OB-11:gFEFlags	OB-07:gFEFlags	N-06:gFEFlags	N-01:gFEFlags	N-52:gFEFlags	ControlType	mRNA_ProbeName	ProbeID	Sequence	PrimaryAccession	RefSeqAccession	GenbankAccession	UniGeneID	EntrezGeneID	GeneSymbol	GeneName	EnsemblID	TIGRID	GO	Description	GenomicCoordinates	Cytoband
A_33_P3259878	0.999916	0.00964829	10.2963	up	1224.41	277.49	2818.49	16.4222	153.034	98.2299	2.05348	1.38806	3.07017	-2.12584	-0.280887	-1.17373	Detected	Detected	Detected	Detected	Detected	Not Detected	0	A_33_P3259878	A_33_P3259878	CACATCCCGGCATATGTGGCACACGGAGTCACATTACCCGGAAGCTACTACATGTCTTGA	ENST00000545894				1642	DDB1	"damage-specific DNA binding protein 1, 127kDa"	ENST00000545894		"GO:0000075(cell cycle checkpoint)|GO:0000718(nucleotide-excision repair, DNA damage removal)|GO:0003677(DNA binding)|GO:0003684(damaged DNA binding)|GO:0005515(protein binding)|GO:0005634(nucleus)|GO:0005654(nucleoplasm)|GO:0005737(cytoplasm)|GO:0006281(DNA repair)|GO:0006289(nucleotide-excision repair)|GO:0016055(Wnt receptor signaling pathway)|GO:0031464(Cul4A-RING ubiquitin ligase complex)|GO…	"damage-specific DNA binding protein 1, 127kDa [Source:HGNC Symbol;Acc:2717] [ENST00000545894]"	chr11:61069694-61069635	hs|11q12.2
A_24_P97405	0.999916	0.0450235	9.18877	up	960.085	112.276	526.447	53.0084	13.589	28.5734	1.70262	0.0826735	0.649612	-0.435269	-3.77422	-2.95522	Detected	Detected	Detected	Not Detected	Not Detected	Not Detected	0	A_24_P97405	A_24_P97405	TCCCCCTATTTATTTTTACATTTCTCTATGTGCAAATGAGAAAAACACTAAGGTTCAGGG	NM_003965	NM_003965	NM_003965	Hs.535713	9034	CCRL2	chemokine (C-C motif) receptor-like 2	ENST00000400880	THC2627076	GO:0004871(signal transducer activity)|GO:0004872(receptor activity)|GO:0004930(G-protein coupled receptor activity)|GO:0004950(chemokine receptor activity)|GO:0005886(plasma membrane)|GO:0005887(integral to plasma membrane)|GO:0006935(chemotaxis)|GO:0006954(inflammatory response)|GO:0007186(G-protein coupled receptor protein signaling pathway)|GO:0042379(chemokine receptor binding)|GO:0048020(CC…	"Homo sapiens chemokine (C-C motif) receptor-like 2 (CCRL2), transcript variant 1, mRNA [NM_003965]"	chr3:46450202-46450261	hs|3p21.31
A_33_P3213317	0.999916	0.000870166	9.04804	up	2710.91	582.95	2954.25	44.4974	217.935	182.887	3.20017	2.45899	3.13804	-0.687769	0.229164	-0.277006	Detected	Detected	Detected	Detected	Detected	Not Detected	0	A_33_P3213317	A_33_P3213317	GGCTGGCTTGTCTCCAGTTCTTATATCCAAGGTGCAGCAGCTGAGCATTCCAAATTCGGG	ENST00000409554							ENST00000409554			"serine peptidase inhibitor-like, with Kunitz and WAP domains 1 (eppin) [Source:HGNC Symbol;Acc:15932] [ENST00000409554]"	chr20:44176086-44176027	hs|20q13.12
A_33_P3376264	0.999916	0.0163707	8.03491	up	628.033	130.615	379.515	30.5297	14.8449	37.2627	1.0903	0.30094	0.177479	-1.23128	-3.6467	-2.57215	Detected	Detected	Detected	Not Detected	Not Detected	Not Detected	0	A_33_P3376264	A_33_P3376264	CCAAGCATATTGGGCTTTACTGAATAAATGTGAATGAGAGAAATCGTTGCTTATCAAAAG	ENST00000378938				2710	GK	glycerol kinase	ENST00000378938		GO:0000166(nucleotide binding)|GO:0004370(glycerol kinase activity)|GO:0005524(ATP binding)|GO:0005737(cytoplasm)|GO:0005739(mitochondrion)|GO:0005741(mitochondrial outer membrane)|GO:0005829(cytosol)|GO:0005975(carbohydrate metabolic process)|GO:0006071(glycerol metabolic process)|GO:0006641(triglyceride metabolic process)|GO:0016020(membrane)|GO:0016740(transferase activity)|GO:0019432(triglyce…	glycerol kinase [Source:HGNC Symbol;Acc:4289] [ENST00000378938]	chrX:30739247-30739306	hs|Xp21.2
A_33_P3235330	0.999916	0.0345745	7.57953	up	668.457	56.3941	1479.13	14.9949	34.7458	69.1601	1.1803	-0.910763	2.14	-2.25702	-2.41982	-1.67995	Detected	Detected	Detected	Not Detected	Not Detected	Not Detected	0	A_33_P3235330	A_33_P3235330	CTCCAGGCCCATTCAAAGCTTTATTAGATTTAAAAGTAAGATCTGGTATGAAGAAAGGTT	NM_021090	NM_021090	NM_021090	Hs.474536	8897	MTMR3	myotubularin related protein 3	ENST00000333027	THC2664895	GO:0004438(phosphatidylinositol-3-phosphatase activity)|GO:0004722(protein serine/threonine phosphatase activity)|GO:0004725(protein tyrosine phosphatase activity)|GO:0005624(membrane fraction)|GO:0005634(nucleus)|GO:0005730(nucleolus)|GO:0005737(cytoplasm)|GO:0006470(protein dephosphorylation)|GO:0016020(membrane)|GO:0016787(hydrolase activity)|GO:0035335(peptidyl-tyrosine dephosphorylation)|GO:…	"Homo sapiens myotubularin related protein 3 (MTMR3), transcript variant 3, mRNA [NM_021090]"	chr22:30426759-30426818	hs|22q12.2
A_23_P18604	0.999916	0.0348539	6.97181	up	343.736	158.145	89.2869	14.1645	13.0579	21.7908	0.220761	0.576872	-1.91016	-2.33921	-3.83174	-3.34617	Detected	Detected	Detected	Not Detected	Not Detected	Not Detected	0	A_23_P18604	A_23_P18604	TTCGTTTCAGTCAAGACAATGCTTAGTTCAGATACTCAAAAATGTCTTCACTCTGTCTTA	NM_015907	NM_015907	NM_015907	Hs.570791	51056	LAP3	leucine aminopeptidase 3	ENST00000226299	THC2583308	GO:0000287(magnesium ion binding)|GO:0004177(aminopeptidase activity)|GO:0005622(intracellular)|GO:0005634(nucleus)|GO:0005730(nucleolus)|GO:0005737(cytoplasm)|GO:0005739(mitochondrion)|GO:0006508(proteolysis)|GO:0008233(peptidase activity)|GO:0008235(metalloexopeptidase activity)|GO:0008270(zinc ion binding)|GO:0030145(manganese ion binding)	"Homo sapiens leucine aminopeptidase 3 (LAP3), mRNA [NM_015907]"	chr4:17609187-17609246	hs|4p15.32
A_33_P3412295	0.999916	0.0256291	6.81794	up	1800.3	267.34	1386.15	15.7653	166.346	225.871	2.60963	1.3343	2.04634	-2.18473	-0.16055	0.0275431	Detected	Detected	Detected	Detected	Detected	Not Detected	0	A_33_P3412295	A_33_P3412295	GCAGAGGACCTCAGCCCCTCTGTCTACACAGAATGGCCATTAGCAGAGAACCCTCCTTAA	AK126090		AK126090	Hs.159711	645645	LOC645645	uncharacterized LOC645645		THC2626252		"Homo sapiens cDNA FLJ44102 fis, clone TESTI4044035. [AK126090]"	chr1:235752062-235752121	hs|1q42.3
A_33_P3217028	0.999916	0.0258451	6.40177	up	215.169	157.359	182.836	22.7477	17.4187	16.7569	-0.455065	0.569679	-0.87613	-1.65577	-3.41603	-3.72513	Detected	Detected	Detected	Not Detected	Not Detected	Not Detected	0	A_33_P3217028	A_33_P3217028	CCCAGCCCTGGTACAAGTCTACTGTCATCCACATGACTGTTGGAGGCTTCCTGCCTTTCA	NM_001014842	NM_001014842	NM_001014842	Hs.91586	10548	TM9SF1	transmembrane 9 superfamily member 1	ENST00000529332	THC2478448	GO:0000421(autophagic vacuole membrane)|GO:0005765(lysosomal membrane)|GO:0006914(autophagy)|GO:0016020(membrane)|GO:0016021(integral to membrane)|GO:0031410(cytoplasmic vesicle)	"Homo sapiens transmembrane 9 superfamily member 1 (TM9SF1), transcript variant 2, mRNA [NM_001014842]"	chr14:24659646-24659587	hs|14q12
A_24_P921321	0.999916	0.00517475	6.32869	up	376.653	163.802	272.091	16.6045	19.9788	56.1762	0.352696	0.627576	-0.302588	-2.10991	-3.2182	-1.97993	Detected	Detected	Detected	Not Detected	Not Detected	Not Detected	0	A_24_P921321	A_24_P921321	TGAAATGCTTGATTGTACTTATTGAGCTAAACAAGTCTTGGTGACTGTTGTTGATTTGCC	NM_002843	NM_002843	NM_002843	Hs.318547	5795	PTPRJ	"protein tyrosine phosphatase, receptor type, J"	ENST00000278456	THC2633482	GO:0001570(vasculogenesis)|GO:0001772(immunological synapse)|GO:0004725(protein tyrosine phosphatase activity)|GO:0004872(receptor activity)|GO:0005161(platelet-derived growth factor receptor binding)|GO:0005515(protein binding)|GO:0005886(plasma membrane)|GO:0005887(integral to plasma membrane)|GO:0005911(cell-cell junction)|GO:0007507(heart development)|GO:0008013(beta-catenin binding)|GO:00082…	"Homo sapiens protein tyrosine phosphatase, receptor type, J (PTPRJ), transcript variant 1, mRNA [NM_002843]"	chr11:48192048-48192107	hs|11p11.2
A_32_P353072	0.999916	0.0326021	6.28619	up	276.607	202.213	127.298	15.0997	13.4946	39.5837	-0.092701	0.931498	-1.39847	-2.24697	-3.78428	-2.48498	Detected	Detected	Detected	Not Detected	Not Detected	Not Detected	0	A_32_P353072	A_32_P353072	TGCTCACTTGATTGACTTGGTCAGATATTTGAATGATGGTATTACCTAGATTCTAATCCT	NM_018374	NM_018374	NM_018374	Hs.396358	54664	TMEM106B	transmembrane protein 106B	ENST00000396667	THC2714339	GO:0003674(molecular_function)|GO:0005575(cellular_component)|GO:0008150(biological_process)|GO:0016020(membrane)|GO:0016021(integral to membrane)	"Homo sapiens transmembrane protein 106B (TMEM106B), transcript variant 1, mRNA [NM_018374]"	chr7:12276527-12276586	hs|7p21.3
A_24_P223604	0.999916	0.00926371	6.21765	up	285.642	129.628	191.03	18.7812	17.3335	25.436	-0.0463285	0.289999	-0.812881	-1.9322	-3.4231	-3.12301	Detected	Detected	Detected	Not Detected	Not Detected	Not Detected	0	A_24_P223604	A_24_P223604	AGTGGTAGAGGTCGTCATGTACGCTCCTTTACACGATAAAAATCCTTTTGGGAACATCTT	NM_015496	NM_015496	NM_015496	Hs.202238	25962	KIAA1429	KIAA1429	ENST00000517624	THC2600949	GO:0005634(nucleus)|GO:0006397(mRNA processing)|GO:0008380(RNA splicing)	"Homo sapiens KIAA1429 (KIAA1429), transcript variant 1, mRNA [NM_015496]"	chr8:95500972-95500913	hs|8q22.1
A_33_P3357445	0.999916	0.00155673	6.05784	up	577.894	174.706	881.249	16.7422	67.9577	98.9841	0.970267	0.720549	1.39287	-2.098	-1.45203	-1.16269	Detected	Detected	Detected	Detected	Not Detected	Not Detected	0	A_33_P3357445	A_33_P3357445	GAACCGTATGAACCTAAGTAGTTTGGAAGAAAAAGTAGGGTTTTTGTATACTAGCTTTTG	NM_003211	NM_003211	NM_003211	Hs.584809	6996	TDG	thymine-DNA glycosylase	ENST00000392872	THC2468774	"GO:0003684(damaged DNA binding)|GO:0005515(protein binding)|GO:0005634(nucleus)|GO:0005654(nucleoplasm)|GO:0006281(DNA repair)|GO:0006284(base-excision repair)|GO:0006285(base-excision repair, AP site formation)|GO:0006298(mismatch repair)|GO:0008152(metabolic process)|GO:0008263(pyrimidine-specific mismatch base pair DNA N-glycosylase activity)|GO:0016799(hydrolase activity, hydrolyzing N-glyco…	"Homo sapiens thymine-DNA glycosylase (TDG), mRNA [NM_003211]"	chr12:104381013-104381072	hs|12q23.3
A_24_P361006	0.999916	0.00817656	5.76777	up	230.859	71.8426	375.901	15.8527	14.2292	40.5329	-0.353528	-0.561467	0.163677	-2.17676	-3.70781	-2.45079	Detected	Detected	Detected	Not Detected	Not Detected	Not Detected	0	A_24_P361006	A_24_P361006	TAAACAACCAGTATATGTCGTAGATGTATCCAAAGGAATTGTTAATGCAGTTAAGGATCC	NM_005002	NM_005002	NM_005002	Hs.75227	4704	NDUFA9	"NADH dehydrogenase (ubiquinone) 1 alpha subcomplex, 9, 39kDa"	ENST00000544675	THC2521261	"GO:0000166(nucleotide binding)|GO:0003954(NADH dehydrogenase activity)|GO:0005739(mitochondrion)|GO:0005743(mitochondrial inner membrane)|GO:0005747(mitochondrial respiratory chain complex I)|GO:0005759(mitochondrial matrix)|GO:0006120(mitochondrial electron transport, NADH to ubiquinone)|GO:0006810(transport)|GO:0006814(sodium ion transport)|GO:0008137(NADH dehydrogenase (ubiquinone) activity)|…	"Homo sapiens NADH dehydrogenase (ubiquinone) 1 alpha subcomplex, 9, 39kDa (NDUFA9), nuclear gene encoding mitochondrial protein, mRNA [NM_005002]"	chr12:4777675-4778950	hs|12p13.32
A_33_P3307957	0.999916	0.00515802	5.75462	up	344.649	91.1687	206.379	17.6668	21.6085	25.0826	0.224589	-0.217769	-0.701379	-2.02045	-3.10506	-3.1432	Detected	Detected	Detected	Not Detected	Not Detected	Not Detected	0	A_33_P3307957	A_33_P3307957	CCAGCTGCTTACACAAGATGTAGAAAAATTTTGTAACAGTGTAGTCGATCTGTATTCAAA	NM_001122674	NM_001122674	NM_001122674	Hs.700576	5825	ABCD3	"ATP-binding cassette, sub-family D (ALD), member 3"	ENST00000315713	NP092879	"GO:0000166(nucleotide binding)|GO:0005515(protein binding)|GO:0005524(ATP binding)|GO:0005739(mitochondrion)|GO:0005777(peroxisome)|GO:0005778(peroxisomal membrane)|GO:0005779(integral to peroxisomal membrane)|GO:0005829(cytosol)|GO:0007031(peroxisome organization)|GO:0015910(peroxisomal long-chain fatty acid import)|GO:0016020(membrane)|GO:0016021(integral to membrane)|GO:0016887(ATPase activit…	"Homo sapiens ATP-binding cassette, sub-family D (ALD), member 3 (ABCD3), transcript variant 2, mRNA [NM_001122674]"	chr1:94941224-94941283	hs|1p21.3
A_23_P417200	0.999916	0.0320773	5.67022	up	288.345	31.5847	303.169	17.071	15.9333	15.6684	-0.0327425	-1.74708	-0.146557	-2.06994	-3.54461	-3.82203	Detected	Detected	Detected	Not Detected	Not Detected	Not Detected	0	A_23_P417200	A_23_P417200	TCCCTGGTAATCTGTAGAACCTTCTCCTAGGAAATGGTGAAGTCTATTAGGAGCCACTTG	NM_005652	NM_005652	NM_005652	Hs.63335	7014	TERF2	telomeric repeat binding factor 2	ENST00000254942	THC2672053	"GO:0000723(telomere maintenance)|GO:0000781(chromosome, telomeric region)|GO:0000783(nuclear telomere cap complex)|GO:0001309(age-dependent telomere shortening)|GO:0001673(male germ cell nucleus)|GO:0001701(in utero embryonic development)|GO:0003677(DNA binding)|GO:0003691(double-stranded telomeric DNA binding)|GO:0005515(protein binding)|GO:0005634(nucleus)|GO:0005654(nucleoplasm)|GO:0005694(ch…	"Homo sapiens telomeric repeat binding factor 2 (TERF2), mRNA [NM_005652]"	chr16:69390200-69390141	hs|16q22.1
A_33_P3402763	0.999916	0.0176626	5.64423	up	185.958	84.8265	143.418	16.8092	15.4549	13.6282	-0.665559	-0.321792	-1.22645	-2.09224	-3.5886	-4.0233	Detected	Detected	Detected	Not Detected	Not Detected	Not Detected	0	A_33_P3402763	A_33_P3402763	AGACCACCAATCTTGTTTGTCCATCTACATGGTTTGTCGGGGACATTTAACTCATGGAGG	NM_032390	NM_032390	NM_032390	Hs.367842	84365	MKI67IP	MKI67 (FHA domain) interacting nucleolar phosphoprotein	ENST00000285814	THC2468231	GO:0000166(nucleotide binding)|GO:0000794(condensed nuclear chromosome)|GO:0003723(RNA binding)|GO:0005515(protein binding)|GO:0005634(nucleus)|GO:0005654(nucleoplasm)|GO:0005694(chromosome)|GO:0005730(nucleolus)|GO:0005737(cytoplasm)|GO:0006461(protein complex assembly)|GO:0009303(rRNA transcription)|GO:0010923(negative regulation of phosphatase activity)|GO:0016072(rRNA metabolic process)	"Homo sapiens MKI67 (FHA domain) interacting nucleolar phosphoprotein (MKI67IP), mRNA [NM_032390]"	chr2:122484947-122484888	hs|2q14.3
A_23_P125639	0.999916	0.0449771	5.5403	up	365.433	157.422	190.915	15.6501	12.9296	89.8105	0.309068	0.57026	-0.813746	-2.19532	-3.84599	-1.303	Detected	Detected	Detected	Detected	Not Detected	Not Detected	0	A_23_P125639	A_23_P125639	ACGCATGTCAAAACTAAGCATAGTAAAGAGATGCCATTCAAGTGTGACATTTGTCTTCTG	NM_003410	NM_003410	NM_003410	Hs.336681	7543	ZFX	"zinc finger protein, X-linked"	ENST00000540034	NP429141	"GO:0003677(DNA binding)|GO:0003713(transcription coactivator activity)|GO:0005622(intracellular)|GO:0005634(nucleus)|GO:0005730(nucleolus)|GO:0006355(regulation of transcription, DNA-dependent)|GO:0008270(zinc ion binding)|GO:0046872(metal ion binding)"	"Homo sapiens zinc finger protein, X-linked (ZFX), transcript variant 1, mRNA [NM_003410]"	chrX:24228852-24228911	hs|Xp22.11
A_33_P3345549	0.999916	0.00432092	5.38071	up	4347.23	968.166	3985	99.603	410.69	740.629	3.88149	3.19088	3.56983	0.474699	1.14332	1.74079	Detected	Detected	Detected	Detected	Detected	Detected	0	A_33_P3345549	A_33_P3345549	GTTGTTGTTGTTGATGTTGTTAATTGCTTGTATTTTCTGCTTATGGGAAGGATCTCACAT	NM_024884	NM_024884	NM_024884	Hs.256034	79944	L2HGDH	L-2-hydroxyglutarate dehydrogenase			GO:0005739(mitochondrion)|GO:0005743(mitochondrial inner membrane)|GO:0006103(2-oxoglutarate metabolic process)|GO:0016021(integral to membrane)|GO:0016491(oxidoreductase activity)|GO:0031305(integral to mitochondrial inner membrane)|GO:0044267(cellular protein metabolic process)|GO:0047545(2-hydroxyglutarate dehydrogenase activity)	"Homo sapiens L-2-hydroxyglutarate dehydrogenase (L2HGDH), nuclear gene encoding mitochondrial protein, mRNA [NM_024884]"	chr14:50709230-50709171	hs|14q21.3
A_23_P110879	0.999916	0.00675435	5.37338	up	215.736	98.1907	205.006	16.6033	15.059	31.5022	-0.45127	-0.11072	-0.711014	-2.11002	-3.62604	-2.81443	Detected	Detected	Detected	Not Detected	Not Detected	Not Detected	0	A_23_P110879	A_23_P110879	GTTGGTAAATGGCTTCCAAACTGCAATTGACATATTTGAGGATAGAATCCGAGGCATTGA	NM_147686	NM_147686	NM_147686	Hs.561514	10758	TRAF3IP2	TRAF3 interacting protein 2	ENST00000532708	THC2612318	GO:0005515(protein binding)|GO:0005575(cellular_component)|GO:0005622(intracellular)|GO:0035556(intracellular signal transduction)|GO:0043123(positive regulation of I-kappaB kinase/NF-kappaB cascade)	"Homo sapiens TRAF3 interacting protein 2 (TRAF3IP2), transcript variant 2, mRNA [NM_147686]"	chr6:111894122-111888861	hs|6q21
A_23_P90911	0.999916	0.00988426	5.31212	up	202.133	129.575	166.099	16.3949	19.253	25.8721	-0.545234	0.289411	-1.01463	-2.12825	-3.27158	-3.09849	Detected	Detected	Detected	Not Detected	Not Detected	Not Detected	0	A_23_P90911	A_23_P90911	TTGTCAGAATTAAGTGACTCAAAGTGCTATCGAGAGGTTTTTCAAGTATCTTTGAGTTTC	NM_020905	NM_020905	NM_020905	Hs.708385	57665	RDH14	retinol dehydrogenase 14 (all-trans/9-cis/11-cis)	ENST00000381249	THC2606653	GO:0000166(nucleotide binding)|GO:0005739(mitochondrion)|GO:0005783(endoplasmic reticulum)|GO:0016491(oxidoreductase activity)	"Homo sapiens retinol dehydrogenase 14 (all-trans/9-cis/11-cis) (RDH14), mRNA [NM_020905]"	chr2:18736163-18736104	hs|2p24.2
A_24_P43826	0.999916	0.0467784	5.30131	up	1048.95	279.563	2471.99	20.5905	269.628	246.612	1.83033	1.3988	2.88092	-1.79951	0.536235	0.154282	Detected	Detected	Detected	Detected	Detected	Not Detected	0	A_24_P43826	A_24_P43826	TCCACGCCTCAACAGTCTAATTACAGTACCTCCAGCAACAGTATGAATGGCTACAGCAAT	NM_022659	NM_022659	NM_022659	Hs.710674	64641	EBF2	early B-cell factor 2	ENST00000535548	NP1242420	"GO:0003677(DNA binding)|GO:0005634(nucleus)|GO:0006355(regulation of transcription, DNA-dependent)|GO:0007275(multicellular organismal development)|GO:0046872(metal ion binding)"	"Homo sapiens early B-cell factor 2 (EBF2), mRNA [NM_022659]"	chr8:25715970-25715911	hs|8p21.2
A_33_P3424112	0.999916	0.0121758	5.22996	up	285.641	90.8088	158.15	15.2894	14.2496	37.0377	-0.0463352	-0.223474	-1.08539	-2.22896	-3.70575	-2.58089	Detected	Detected	Detected	Not Detected	Not Detected	Not Detected	0	A_33_P3424112	A_33_P3424112	GAAGATTTACTACTTCCAATAGCAGCAATGTTGTCTGTGGAAAACGTCTTCATTAGACCT	NM_024612	NM_024612	NM_024612	Hs.29403	79665	DHX40	DEAH (Asp-Glu-Ala-His) box polypeptide 40	ENST00000425628	THC2533306	GO:0000166(nucleotide binding)|GO:0003676(nucleic acid binding)|GO:0004386(helicase activity)|GO:0005524(ATP binding)|GO:0008026(ATP-dependent helicase activity)|GO:0016787(hydrolase activity)	"Homo sapiens DEAH (Asp-Glu-Ala-His) box polypeptide 40 (DHX40), transcript variant 1, mRNA [NM_024612]"	chr17:57665354-57665413	hs|17q23.1
A_33_P3421183	0.999916	0.00236818	5.14751	up	683.02	189.301	734.441	22.4386	62.0889	140.622	1.21139	0.8363	1.12997	-1.67551	-1.58233	-0.656133	Detected	Detected	Detected	Not Detected	Not Detected	Not Detected	0	A_33_P3421183	A_33_P3421183	GGAGGATTACACTACAAGTTTAATTCTGCAGGTTTCTTTGAAAAGAACCAAACTGTATGA	ENST00000473333				2969	GTF2I	general transcription factor IIi	ENST00000473333	THC2570832	"GO:0003677(DNA binding)|GO:0003700(sequence-specific DNA binding transcription factor activity)|GO:0005515(protein binding)|GO:0005634(nucleus)|GO:0005730(nucleolus)|GO:0005737(cytoplasm)|GO:0006355(regulation of transcription, DNA-dependent)|GO:0006366(transcription from RNA polymerase II promoter)|GO:0006367(transcription initiation from RNA polymerase II promoter)|GO:0007165(signal transducti…	general transcription factor IIi [Source:HGNC Symbol;Acc:4659] [ENST00000473333]	chr7:74160530-74160589	hs|7q11.23
A_19_P00320721	0.999916	0.0109704	5.08859	up	291.035	70.9548	160.658	14.7907	14.1003	33.973	-0.0193472	-0.579406	-1.06268	-2.2768	-3.72094	-2.7055	Detected	Detected	Detected	Not Detected	Not Detected	Not Detected	0	A_19_P00320721	A_19_P00320721	TATGAGGCTCTTGACCAGAAAAGAGTTCTTTCTCTAGGTGTTCTGAGAGAAGTTTGTAAA	NM_002393	NM_002393	NM_002393	Hs.497492		MDM4		ENST00000367182	THC2555983	GO:0000122(negative regulation of transcription from RNA polymerase II promoter)|GO:0005515(protein binding)|GO:0005622(intracellular)|GO:0005634(nucleus)|GO:0006461(protein complex assembly)|GO:0006915(apoptosis)|GO:0008270(zinc ion binding)|GO:0008283(cell proliferation)|GO:0008284(positive regulation of cell proliferation)|GO:0008285(negative regulation of cell proliferation)|GO:0019899(enzyme…	"Homo sapiens Mdm4 p53 binding protein homolog (mouse) (MDM4), transcript variant 1, mRNA [NM_002393]"	chr1:204526416-204526475	hs|1q32.1
A_23_P30024	0.999916	0.00405063	5.05143	up	404.994	123.459	255.001	22.5077	28.7913	42.9527	0.457362	0.219653	-0.396176	-1.67107	-2.69103	-2.36714	Detected	Detected	Detected	Not Detected	Not Detected	Not Detected	0	A_23_P30024	A_23_P30024	CCCGCCTGAATCATTCTCGATTTAACTCGAGACCTTTTCAACTTGGCTTCCTTTCTTGGT	NM_003998	NM_003998	NM_003998	Hs.618430	4790	NFKB1	nuclear factor of kappa light polypeptide gene enhancer in B-cells 1	ENST00000394820	THC2728296	"GO:0000122(negative regulation of transcription from RNA polymerase II promoter)|GO:0000975(regulatory region DNA binding)|GO:0001071(nucleic acid binding transcription factor activity)|GO:0002224(toll-like receptor signaling pathway)|GO:0002755(MyD88-dependent toll-like receptor signaling pathway)|GO:0002756(MyD88-independent toll-like receptor signaling pathway)|GO:0003700(sequence-specific DN…	"Homo sapiens nuclear factor of kappa light polypeptide gene enhancer in B-cells 1 (NFKB1), transcript variant 1, mRNA [NM_003998]"	chr4:103537856-103537915	hs|4q24
A_23_P21776	0.999916	0.0284053	5.0128	up	183.545	139.213	125.868	15.2586	13.7345	34.2833	-0.684403	0.39291	-1.41477	-2.23187	-3.75886	-2.69238	Detected	Detected	Detected	Not Detected	Not Detected	Not Detected	0	A_23_P21776	A_23_P21776	TCTGGTCAGATTCAGTTAACTGTTCAGAACAAAATTTCCTCTGAAATACTGTTGAGAAAG	ENST00000316634		AK292051	Hs.30174	10302	SNAPC5	"small nuclear RNA activating complex, polypeptide 5, 19kDa"	ENST00000316634	THC2512492	"GO:0003700(sequence-specific DNA binding transcription factor activity)|GO:0005634(nucleus)|GO:0005654(nucleoplasm)|GO:0006355(regulation of transcription, DNA-dependent)|GO:0006366(transcription from RNA polymerase II promoter)|GO:0006383(transcription from RNA polymerase III promoter)|GO:0006384(transcription initiation from RNA polymerase III promoter)"	"small nuclear RNA activating complex, polypeptide 5, 19kDa [Source:HGNC Symbol;Acc:15484] [ENST00000316634]"	chr15:66786526-66786467	hs|15q22.31
A_23_P29005	0.999916	0.0479819	5.00251	up	1358.76	653.74	495.813	103.411	98.7649	96.9274	2.20368	2.62434	0.56312	0.528833	-0.912665	-1.19298	Detected	Detected	Detected	Not Detected	Detected	Detected	0	A_23_P29005	A_23_P29005	CTCTGGTTGCTATATCTCATCAGGAAATTCAGATAATGGCAAAGAGGATCTGGAGTCTGA	NM_022136	NM_022136	NM_022136	Hs.473341	64092	SAMSN1	"SAM domain, SH3 domain and nuclear localization signals 1"	ENST00000400566	NP495159	GO:0001726(ruffle)|GO:0001784(phosphotyrosine binding)|GO:0002820(negative regulation of adaptive immune response)|GO:0005634(nucleus)|GO:0005737(cytoplasm)|GO:0005829(cytosol)|GO:0050732(negative regulation of peptidyl-tyrosine phosphorylation)|GO:0050869(negative regulation of B cell activation)	"Homo sapiens SAM domain, SH3 domain and nuclear localization signals 1 (SAMSN1), mRNA [NM_022136]"	chr21:15858344-15858285	hs|21q11.2
A_23_P40072	0.999916	0.00145482	4.96132	up	605.423	302.704	693.709	23.4523	100.015	124.889	1.03741	1.51353	1.04765	-1.61176	-0.894513	-0.827312	Detected	Detected	Detected	Detected	Detected	Not Detected	0	A_23_P40072	A_23_P40072	GGGTGATATAAGTGCAAATGATGTTAACCTTGCTGAAACATTTGATGGTGTTATATATGG	NM_001005369	NM_001005369	NM_001005369	Hs.149894	4528	MTIF2	mitochondrial translational initiation factor 2	ENST00000394600	THC2466991	"GO:0000166(nucleotide binding)|GO:0003743(translation initiation factor activity)|GO:0003924(GTPase activity)|GO:0005525(GTP binding)|GO:0005622(intracellular)|GO:0005739(mitochondrion)|GO:0006412(translation)|GO:0006446(regulation of translational initiation)|GO:0008135(translation factor activity, nucleic acid binding)|GO:0043024(ribosomal small subunit binding)"	"Homo sapiens mitochondrial translational initiation factor 2 (MTIF2), nuclear gene encoding mitochondrial protein, transcript variant 1, mRNA [NM_001005369]"	chr2:55470122-55467299	hs|2p16.1
A_23_P215819	0.999916	0.0328129	4.90789	up	241.669	109.456	106.845	16.3643	13.0611	31.475	-0.287503	0.045969	-1.65116	-2.13093	-3.83138	-2.81568	Detected	Detected	Detected	Not Detected	Not Detected	Not Detected	0	A_23_P215819	A_23_P215819	GGTTCTGTACAGATTGATGCAATTATATTGCCTTTCCTGATTAAGTGTTCCTTACTCTGT	NM_024061	NM_024061	NM_024061	Hs.599798	79027	ZNF655	zinc finger protein 655	ENST00000416144	THC2494113	"GO:0003674(molecular_function)|GO:0003677(DNA binding)|GO:0005515(protein binding)|GO:0005622(intracellular)|GO:0005634(nucleus)|GO:0005730(nucleolus)|GO:0005737(cytoplasm)|GO:0006355(regulation of transcription, DNA-dependent)|GO:0007346(regulation of mitotic cell cycle)|GO:0008270(zinc ion binding)|GO:0046872(metal ion binding)|GO:0051318(G1 phase)"	"Homo sapiens zinc finger protein 655 (ZNF655), transcript variant 2, mRNA [NM_024061]"	chr7:99162110-99162169	hs|7q22.1
A_24_P174367	0.999916	0.0471047	4.86904	up	473.168	442.931	232.637	32.1198	73.0788	50.635	0.681815	2.0627	-0.528599	-1.15803	-1.34721	-2.12975	Detected	Detected	Detected	Not Detected	Not Detected	Not Detected	0	A_24_P174367	A_24_P174367	GGGTATGAACTAGTCAAAATATGAACCATTATGATTCAAGTTAGATTTTCCTCTGGAGAG	NM_006241	NM_006241	NM_006241	Hs.535731	5504	PPP1R2	"protein phosphatase 1, regulatory (inhibitor) subunit 2"	ENST00000328432	THC2467863	GO:0004865(protein serine/threonine phosphatase inhibitor activity)|GO:0005515(protein binding)|GO:0005975(carbohydrate metabolic process)|GO:0005977(glycogen metabolic process)|GO:0006091(generation of precursor metabolites and energy)|GO:0009966(regulation of signal transduction)|GO:0043666(regulation of phosphoprotein phosphatase activity)	"Homo sapiens protein phosphatase 1, regulatory (inhibitor) subunit 2 (PPP1R2), mRNA [NM_006241]"	chr3:195241570-195241511	hs|3q29
A_33_P3276505	0.999916	0.0193548	4.85016	up	364.062	264.691	258.121	19.3106	34.1486	93.0282	0.303647	1.31993	-0.378631	-1.8921	-2.44484	-1.25222	Detected	Detected	Detected	Detected	Not Detected	Not Detected	0	A_33_P3276505	A_33_P3276505	CAGCCTGTTCCCTGAGATTCTTCTGATAGTATTAAAGAATGTAAGAAGAAGAAGTGCCAG	NM_001010986	NM_001010986	NM_001010986	Hs.88252	286410	ATP11C	"ATPase, class VI, type 11C"	ENST00000370543	THC2695817	"GO:0000166(nucleotide binding)|GO:0000287(magnesium ion binding)|GO:0004012(phospholipid-translocating ATPase activity)|GO:0005515(protein binding)|GO:0005524(ATP binding)|GO:0005783(endoplasmic reticulum)|GO:0005886(plasma membrane)|GO:0006812(cation transport)|GO:0015662(ATPase activity, coupled to transmembrane movement of ions, phosphorylative mechanism)|GO:0016021(integral to membrane)|GO:0…	"Homo sapiens ATPase, class VI, type 11C (ATP11C), transcript variant 2, mRNA [NM_001010986]"	chrX:138820135-138820076	hs|Xq27.1
A_23_P353514	0.999916	0.034467	4.8456	up	249.721	113.184	95.4394	16.7868	19.0094	20.9077	-0.240222	0.0942955	-1.81402	-2.09417	-3.28995	-3.40585	Detected	Detected	Detected	Not Detected	Not Detected	Not Detected	0	A_23_P353514	A_23_P353514	GTCAGCTGGGAAAATTTTTAAAAAGACTGTTTTTAAAAAGGTGCTACAAAATAAAGTGCT	NM_078628	NM_078628	NM_078628	Hs.655288	10943	MSL3	male-specific lethal 3 homolog (Drosophila)	ENST00000337339	THC2474693	"GO:0003677(DNA binding)|GO:0003700(sequence-specific DNA binding transcription factor activity)|GO:0005634(nucleus)|GO:0006355(regulation of transcription, DNA-dependent)|GO:0006366(transcription from RNA polymerase II promoter)|GO:0007275(multicellular organismal development)|GO:0016568(chromatin modification)|GO:0035064(methylated histone residue binding)|GO:0043984(histone H4-K16 acetylation)…	"Homo sapiens male-specific lethal 3 homolog (Drosophila) (MSL3), transcript variant 4, mRNA [NM_078628]"	chrX:11786024-11786083	hs|Xp22.2
A_32_P50431	0.999916	0.0296719	4.83907	up	175.825	117.357	115.837	16.1738	23.6003	15.5503	-0.746396	0.146523	-1.53458	-2.14783	-2.97786	-3.83295	Detected	Detected	Detected	Not Detected	Not Detected	Not Detected	0	A_32_P50431	A_32_P50431	AATTATACAAGCATATTTAATGCTGAGTTTAATTTAATATGTAATACATATGGTAATTGT	NM_003932	NM_003932	NM_003932	Hs.712713	6767	ST13	suppression of tumorigenicity 13 (colon carcinoma) (Hsp70 interacting protein)	ENST00000542699	THC2561592	"GO:0005488(binding)|GO:0005515(protein binding)|GO:0005737(cytoplasm)|GO:0005829(cytosol)|GO:0006457(protein folding)|GO:0019904(protein domain specific binding)|GO:0030544(Hsp70 protein binding)|GO:0030674(protein binding, bridging)|GO:0032403(protein complex binding)|GO:0032564(dATP binding)|GO:0042802(identical protein binding)|GO:0043234(protein complex)|GO:0051082(unfolded protein binding)|…	"Homo sapiens suppression of tumorigenicity 13 (colon carcinoma) (Hsp70 interacting protein) (ST13), mRNA [NM_003932]"	chr22:41221617-41221558	hs|22q13.2
A_24_P882914	0.999916	0.0194839	4.82327	up	383.506	320.916	435.331	25.7091	38.939	134.215	0.378711	1.59781	0.375436	-1.47921	-2.25545	-0.723414	Detected	Detected	Detected	Not Detected	Not Detected	Not Detected	0	A_24_P882914	A_24_P882914	CGATTGTATAAATGAAGTTAACTTTGTCAGAAGTTAAAATGGAGGTCATAGGAGTTCCTG	NM_153810	NM_153810	NM_153810	Hs.604614	143384	C10orf46	chromosome 10 open reading frame 46	ENST00000369151	THC2492627	GO:0006511(ubiquitin-dependent protein catabolic process)|GO:0031461(cullin-RING ubiquitin ligase complex)|GO:0031625(ubiquitin protein ligase binding)	"Homo sapiens chromosome 10 open reading frame 46 (C10orf46), mRNA [NM_153810]"	chr10:120441541-120441482	hs|10q26.11
A_23_P8119	0.999916	0.0175909	4.60984	up	274.245	66.0235	219.089	16.0874	13.8815	51.0258	-0.105075	-0.683327	-0.615163	-2.15556	-3.7435	-2.11866	Detected	Detected	Detected	Not Detected	Not Detected	Not Detected	0	A_23_P8119	A_23_P8119	GTCTCCACCTAGAGATACATTTGATTTACAGCTTAAGTAATTCAGAGGCTAAGCTCTAAG	NM_152735	NM_152735	NM_152735	Hs.591805	221504	ZBTB9	zinc finger and BTB domain containing 9	ENST00000395064	NP1191738	"GO:0003677(DNA binding)|GO:0005622(intracellular)|GO:0005634(nucleus)|GO:0005730(nucleolus)|GO:0005739(mitochondrion)|GO:0006355(regulation of transcription, DNA-dependent)|GO:0008270(zinc ion binding)|GO:0046872(metal ion binding)"	"Homo sapiens zinc finger and BTB domain containing 9 (ZBTB9), mRNA [NM_152735]"	chr6:33424697-33424756	hs|6p21.32
A_33_P3262575	0.999916	0.0120854	4.59728	up	378.48	73.0193	431.37	15.682	26.4078	83.3693	0.359677	-0.538028	0.362248	-2.19238	-2.8157	-1.41037	Detected	Detected	Detected	Not Detected	Not Detected	Not Detected	0	A_33_P3262575	A_33_P3262575	GACCAGCTCAGCCATTTAAAATATTTTCTTCCTATTCTGTTCAAGAAACAGTAAACTTGG	NM_018842	NM_018842	NM_018842	Hs.656063	55971	BAIAP2L1	BAI1-associated protein 2-like 1	ENST00000005260	THC2483962	GO:0003779(actin binding)|GO:0005634(nucleus)|GO:0005730(nucleolus)|GO:0005737(cytoplasm)|GO:0005829(cytosol)|GO:0005886(plasma membrane)|GO:0007165(signal transduction)|GO:0008093(cytoskeletal adaptor activity)|GO:0009617(response to bacterium)|GO:0015629(actin cytoskeleton)|GO:0017124(SH3 domain binding)|GO:0030054(cell junction)|GO:0030838(positive regulation of actin filament polymerization)|…	"Homo sapiens BAI1-associated protein 2-like 1 (BAIAP2L1), mRNA [NM_018842]"	chr7:97922626-97922567	hs|7q21.3
A_33_P3254670	0.999916	0.0314167	4.56378	up	3961.63	1279.55	3771.51	112.42	336.562	1495.81	3.74749	3.59319	3.49039	0.649339	0.856139	2.7549	Detected	Detected	Detected	Detected	Detected	Detected	0	A_33_P3254670	A_33_P3254670	CCAGCCAGCCTTAAGGAGTGGACATCCTGCCTGGTGAAACTGAACAAGACACCTACCGCA	ENST00000432922		BM930849	Hs.585418				ENST00000432922			"UI-E-EJ1-ajb-m-22-0-UI.r1 UI-E-EJ1 Homo sapiens cDNA clone UI-E-EJ1-ajb-m-22-0-UI 5', mRNA sequence [BM930849]"	chr1:38569273-38569332	hs|1p34.3
A_23_P3042	0.999916	0.0309328	4.51769	up	376.768	189.145	219.532	27.1625	23.1498	75.9303	0.353139	0.835117	-0.612248	-1.39987	-3.00567	-1.54521	Detected	Detected	Detected	Not Detected	Not Detected	Not Detected	0	A_23_P3042	A_23_P3042	CCCTGTTTTTAGCCGGAAAGGATTCAGGATAAACATTATTATGCATTCTGAATTGGATGC	NM_006246	NM_006246	NM_006246	Hs.334868	5529	PPP2R5E	"protein phosphatase 2, regulatory subunit B', epsilon isoform"	ENST00000337537	THC2467542	GO:0000159(protein phosphatase type 2A complex)|GO:0005515(protein binding)|GO:0005737(cytoplasm)|GO:0007165(signal transduction)|GO:0008601(protein phosphatase type 2A regulator activity)|GO:0043231(intracellular membrane-bounded organelle)	"Homo sapiens protein phosphatase 2, regulatory subunit B', epsilon isoform (PPP2R5E), mRNA [NM_006246]"	chr14:63841631-63841572	hs|14q23.2
A_24_P106363	0.999916	0.013109	4.39809	up	144.361	67.0356	263.27	17.9576	15.3762	30.5197	-1.03086	-0.66138	-0.350134	-1.99689	-3.59597	-2.86015	Detected	Detected	Detected	Not Detected	Not Detected	Not Detected	0	A_24_P106363	A_24_P106363	CAGCTCGGAGACATAGAGAATATATGGAACAACAGGAGATAAATGAGCCATCATTGTCAT	NM_001038603	NM_001038603	NM_001038603	Hs.726520	153562	MARVELD2	MARVEL domain containing 2	ENST00000282886	THC2476734	GO:0005886(plasma membrane)|GO:0005923(tight junction)|GO:0007605(sensory perception of sound)|GO:0016021(integral to membrane)|GO:0030054(cell junction)	"Homo sapiens MARVEL domain containing 2 (MARVELD2), transcript variant 1, mRNA [NM_001038603]"	chr5:68716321-68720449	hs|5q13.2
A_24_P33895	0.999916	0.0159282	4.36248	up	199.922	63.7884	118.138	15.1395	13.6908	24.6358	-0.561098	-0.733012	-1.50621	-2.24318	-3.76346	-3.16913	Detected	Detected	Detected	Not Detected	Not Detected	Not Detected	0	A_24_P33895	A_24_P33895	TCCAGAAGATGAGAGAAACCTCTTTATCCAACAGATAAAAGAAGGAACATTGCAGAGCTA	NM_001040619	NM_001040619	NM_001040619	Hs.460	467	ATF3	activating transcription factor 3	ENST00000366983	THC2524525	"GO:0003700(sequence-specific DNA binding transcription factor activity)|GO:0003714(transcription corepressor activity)|GO:0005515(protein binding)|GO:0005634(nucleus)|GO:0005654(nucleoplasm)|GO:0005730(nucleolus)|GO:0006094(gluconeogenesis)|GO:0006355(regulation of transcription, DNA-dependent)|GO:0008284(positive regulation of cell proliferation)|GO:0042802(identical protein binding)|GO:0043565…	"Homo sapiens activating transcription factor 3 (ATF3), transcript variant 4, mRNA [NM_001040619]"	chr1:212792837-212792896	hs|1q32.3
A_23_P1682	0.999916	0.0368941	4.34236	up	108.319	76.0415	108.001	16.0389	14.7703	12.905	-1.44525	-0.47952	-1.63563	-2.15991	-3.65396	-4.10196	Detected	Detected	Detected	Not Detected	Not Detected	Not Detected	0	A_23_P1682	A_23_P1682	CGTGCTGCTTTTGGTAACTTATCCCTTTTTCTCTTAAGAAAGCAGGTACTTTCTTATTAG	NM_138788	NM_138788	NM_138788	Hs.504301	120224	TMEM45B	transmembrane protein 45B	ENST00000281441	THC2463597	GO:0016020(membrane)|GO:0016021(integral to membrane)	"Homo sapiens transmembrane protein 45B (TMEM45B), mRNA [NM_138788]"	chr11:129728946-129729005	hs|11q24.3
A_19_P00810009	0.999916	0.0247098	4.3182	up	205.479	51.6517	136.835	18.387	16.9939	16.2425	-0.521548	-1.03749	-1.29424	-1.96281	-3.45165	-3.77011	Detected	Detected	Detected	Not Detected	Not Detected	Not Detected	0	A_19_P00810009	A_19_P00810009	CGTCTTTGTTTTTAATCTCAAGAATGGTACCTACCATCAGTGAATGACCTGTTGCAGTGC	ENST00000551631	XR_110299	XR_110299	Hs.728856		LOC100506948		ENST00000551631	THC2501472		"PREDICTED: Homo sapiens hypothetical LOC100506948 (LOC100506948), miscRNA [XR_110299]"	chr15:25245423-25245482	hs|15q11.2
A_24_P314786	0.999916	0.0449045	4.30222	down	200.417	84.6814	243.736	578.463	267.134	599.832	-0.557536	-0.324262	-0.461359	3.01266	0.52283	1.4366	Detected	Detected	Detected	Detected	Detected	Detected	0	A_24_P314786	A_24_P314786	AGGGCACAGTACAACTCCCATTGGAAGGGCACTATAGAGATGATCCATCTGTGATCAATA	NM_022058	NM_022058	NM_022058	Hs.333958	57282	SLC4A10	"solute carrier family 4, sodium bicarbonate transporter, member 10"	ENST00000415711	THC2645020	GO:0005215(transporter activity)|GO:0005452(inorganic anion exchanger activity)|GO:0005886(plasma membrane)|GO:0006811(ion transport)|GO:0006814(sodium ion transport)|GO:0006821(chloride transport)|GO:0006885(regulation of pH)|GO:0015293(symporter activity)|GO:0015297(antiporter activity)|GO:0015701(bicarbonate transport)|GO:0016021(integral to membrane)|GO:0016323(basolateral plasma membrane)|GO…	"Homo sapiens solute carrier family 4, sodium bicarbonate transporter, member 10 (SLC4A10), transcript variant 2, mRNA [NM_022058]"	chr2:162830790-162833292	hs|2q24.2
A_24_P334718	0.999916	0.0252025	4.24283	up	109.31	54.0075	169.154	17.1935	13.7815	15.5269	-1.43211	-0.973146	-0.988336	-2.05962	-3.75393	-3.83512	Detected	Detected	Detected	Not Detected	Not Detected	Not Detected	0	A_24_P334718	A_24_P334718	GTGAAAATCATCAACTATATGATAGTCATTTTTGTCATAGCCGTTGCTGTGATTCTGTTG	NM_181791	NM_181791	NM_181791	Hs.688230	353345	GPR141	G protein-coupled receptor 141	ENST00000334425	THC2646284	GO:0004871(signal transducer activity)|GO:0004872(receptor activity)|GO:0004930(G-protein coupled receptor activity)|GO:0005886(plasma membrane)|GO:0007186(G-protein coupled receptor protein signaling pathway)|GO:0016021(integral to membrane)	"Homo sapiens G protein-coupled receptor 141 (GPR141), mRNA [NM_181791]"	chr7:37780527-37780586	hs|7p14.1
A_23_P155147	0.999916	0.0462625	4.23931	up	202.072	113.174	111.238	21.6898	22.6743	19.105	-0.545671	0.0941615	-1.59302	-1.72448	-3.0356	-3.53594	Detected	Detected	Detected	Not Detected	Not Detected	Not Detected	0	A_23_P155147	A_23_P155147	TTAGAAGAGATGGCTTATTAACAGGGAAGAAGCTTGTTATATTCCAGTTGTAAGAATAGC	NM_014838	NM_014838	NM_014838	Hs.475208	9889	ZBED4	"zinc finger, BED-type containing 4"	ENST00000216268	THC2724449	GO:0003677(DNA binding)|GO:0005634(nucleus)|GO:0005737(cytoplasm)|GO:0046872(metal ion binding)|GO:0046983(protein dimerization activity)	"Homo sapiens zinc finger, BED-type containing 4 (ZBED4), mRNA [NM_014838]"	chr22:50281708-50281767	hs|22q13.33
A_32_P19752	0.999916	0.0250907	4.22081	up	147.922	90.5841	117.149	14.6189	12.7625	31.4848	-0.995702	-0.227049	-1.51833	-2.29365	-3.86475	-2.81523	Detected	Detected	Detected	Not Detected	Not Detected	Not Detected	0	A_32_P19752	A_32_P19752	TTGTGCTTTTAGCCTGTTTTCCACTATTAATTAGCATTTACCAGTAAGGGTCATTTTGAC	NM_144664	NM_144664	NM_144664	Hs.288304	143684	FAM76B	"family with sequence similarity 76, member B"	ENST00000398187	THC2493530		"Homo sapiens family with sequence similarity 76, member B (FAM76B), mRNA [NM_144664]"	chr11:95502378-95502319	hs|11q21
A_33_P3304377	0.999916	0.042512	4.16515	up	358.404	223.17	138.744	19.1382	38.2562	59.0261	0.281049	1.07377	-1.27425	-1.90504	-2.28097	-1.90853	Detected	Detected	Detected	Not Detected	Not Detected	Not Detected	0	A_33_P3304377	A_33_P3304377	CCTCTCTGAATATTCCTGGTTTACCCCCAGAATATTTACAGGTACATCTGCAGGAGTCTC	NM_002454	NM_002454	NM_002454	Hs.481551	4552	MTRR	5-methyltetrahydrofolate-homocysteine methyltransferase reductase	ENST00000341013	THC2781298	"GO:0005506(iron ion binding)|GO:0005634(nucleus)|GO:0005730(nucleolus)|GO:0005737(cytoplasm)|GO:0005829(cytosol)|GO:0006555(methionine metabolic process)|GO:0008652(cellular amino acid biosynthetic process)|GO:0009086(methionine biosynthetic process)|GO:0010181(FMN binding)|GO:0016491(oxidoreductase activity)|GO:0016723(oxidoreductase activity, oxidizing metal ions, NAD or NADP as acceptor)|GO:0…	"Homo sapiens 5-methyltetrahydrofolate-homocysteine methyltransferase reductase (MTRR), transcript variant 1, mRNA [NM_002454]"	chr5:7878368-7878427	hs|5p15.31
A_24_P81947	0.999916	0.0390097	4.15117	up	253.859	191.979	151.731	25.0977	29.8363	38.846	-0.216513	0.856574	-1.14516	-1.51394	-2.63959	-2.51212	Detected	Detected	Detected	Not Detected	Not Detected	Not Detected	0	A_24_P81947	A_24_P81947	GTAATCTGCTGAGGACCTTTTGTCTAAGATTCAGTAGTGTTTTAAGGTTCTGATATCGAA	NM_014325	NM_014325	NM_014325	Hs.330384	23603	CORO1C	"coronin, actin binding protein, 1C"	ENST00000261401	THC2658455	GO:0006909(phagocytosis)|GO:0007165(signal transduction)|GO:0015629(actin cytoskeleton)|GO:0030036(actin cytoskeleton organization)|GO:0051015(actin filament binding)	"Homo sapiens coronin, actin binding protein, 1C (CORO1C), transcript variant 1, mRNA [NM_014325]"	chr12:109039269-109039210	hs|12q24.11
A_24_P144377	0.999916	0.0307068	4.14109	up	497.271	109.093	432.42	42.2825	27.1188	81.065	0.753495	0.0411773	0.365755	-0.76143	-2.77737	-1.45081	Detected	Detected	Detected	Detected	Not Detected	Not Detected	0	A_24_P144377	A_24_P144377	GAGTGTCGTGCCTACTTAATTCTGATAAACCTGTTTAAGCAATACTTAGGAGGCTGACTT	NM_014015	NM_014015	NM_014015	Hs.592051	28955	DEXI	Dexi homolog (mouse)	ENST00000331808	THC2655311		"Homo sapiens Dexi homolog (mouse) (DEXI), mRNA [NM_014015]"	chr16:11022840-11022781	hs|16p13.13
A_33_P3294392	0.999916	0.0322333	4.11407	up	173.878	36.3519	137.565	16.837	15.5836	13.3921	-0.762459	-1.54428	-1.28656	-2.08986	-3.57664	-4.04851	Detected	Detected	Detected	Not Detected	Not Detected	Not Detected	0	A_33_P3294392	A_33_P3294392	GTGACACCACTTGAGTGGAATTTTCCATGTTCCTTTTTACCTCTAATTTGGATCTTTTTG	NM_014329	NM_014329	NM_014329	Hs.75682	23644	EDC4	enhancer of mRNA decapping 4	ENST00000358933	THC2786928	"GO:0000288(nuclear-transcribed mRNA catabolic process, deadenylation-dependent decay)|GO:0000932(cytoplasmic mRNA processing body)|GO:0005515(protein binding)|GO:0005634(nucleus)|GO:0005737(cytoplasm)|GO:0005829(cytosol)|GO:0008150(biological_process)|GO:0016070(RNA metabolic process)|GO:0016071(mRNA metabolic process)|GO:0043928(exonucleolytic nuclear-transcribed mRNA catabolic process involved…	"Homo sapiens enhancer of mRNA decapping 4 (EDC4), mRNA [NM_014329]"	chr16:67918296-67918355	hs|16q22.1
A_23_P133227	0.999916	0.0397555	4.10973	up	347.423	305.438	208.955	25.3502	69.6786	50.8895	0.236156	1.5265	-0.683484	-1.49949	-1.41595	-2.12252	Detected	Detected	Detected	Not Detected	Not Detected	Not Detected	0	A_23_P133227	A_23_P133227	GAGGTTAAGACAAACTGCATATGTACTTCAATTGCTTTGCACTTTTCCGTTTCAGCGGAA	NM_002109	NM_002109	NM_002109	Hs.528050	3035	HARS	histidyl-tRNA synthetase	ENST00000448240	NP1195354	GO:0000166(nucleotide binding)|GO:0004821(histidine-tRNA ligase activity)|GO:0005524(ATP binding)|GO:0005737(cytoplasm)|GO:0005829(cytosol)|GO:0006412(translation)|GO:0006418(tRNA aminoacylation for protein translation)|GO:0006427(histidyl-tRNA aminoacylation)|GO:0010467(gene expression)|GO:0016874(ligase activity)	"Homo sapiens histidyl-tRNA synthetase (HARS), mRNA [NM_002109]"	chr5:140053796-140053737	hs|5q31.3
A_24_P382319	0.999916	0.0285113	4.09669	up	459.058	64.1457	533.918	15.313	39.2021	107.19	0.638137	-0.724955	0.669941	-2.22673	-2.24573	-1.04779	Detected	Detected	Detected	Detected	Not Detected	Not Detected	0	A_24_P382319	A_24_P382319	CCATGCTGTGCTGTGTTATTTAATTTTTCCTGGCTAAGATCATGTCTGAATTATGTATGA	NM_001712	NM_001712	NM_001712	Hs.512682	634	CEACAM1	carcinoembryonic antigen-related cell adhesion molecule 1 (biliary glycoprotein)	ENST00000352591	THC2495234	GO:0001525(angiogenesis)|GO:0003674(molecular_function)|GO:0005515(protein binding)|GO:0005576(extracellular region)|GO:0005624(membrane fraction)|GO:0005886(plasma membrane)|GO:0005887(integral to plasma membrane)|GO:0007156(homophilic cell adhesion)|GO:0007229(integrin-mediated signaling pathway)|GO:0016021(integral to membrane)|GO:0016477(cell migration)	"Homo sapiens carcinoembryonic antigen-related cell adhesion molecule 1 (biliary glycoprotein) (CEACAM1), transcript variant 1, mRNA [NM_001712]"	chr19:43011563-43011504	hs|19q13.2
A_24_P93309	0.999916	0.0194851	4.09603	up	174.347	57.454	106.225	14.8322	18.9696	15.4855	-0.758575	-0.883899	-1.65955	-2.27276	-3.29297	-3.83897	Detected	Detected	Detected	Not Detected	Not Detected	Not Detected	0	A_24_P93309	A_24_P93309	TTGTTACGTGGGTTTATGAGTGAAACTAATACTACTGATAACTTACATTTGCAGTGTACC	NM_001029954	NM_001029954	NM_001029954	Hs.559067	441549	CDNF	cerebral dopamine neurotrophic factor	ENST00000378441	THC2607300	GO:0005576(extracellular region)|GO:0008083(growth factor activity)	"Homo sapiens cerebral dopamine neurotrophic factor (CDNF), mRNA [NM_001029954]"	chr10:14861839-14861780	hs|10p13
A_23_P108157	0.999916	0.00488105	4.0793	up	3309.16	2208.92	4338.54	231.853	524.178	1081.71	3.48785	4.38089	3.69246	1.69365	1.49532	2.28728	Detected	Detected	Detected	Detected	Detected	Detected	0	A_23_P108157	A_23_P108157	GCCATCGAGCGCCTCAACTATGTGCAGTACTACCCCATTGTGGTCTTCTTCATCCCCGAG	NM_014428	NM_014428	NM_014428	Hs.25527	27134	TJP3	tight junction protein 3 (zona occludens 3)	ENST00000262968	THC2608759	GO:0005886(plasma membrane)|GO:0005923(tight junction)|GO:0030054(cell junction)	"Homo sapiens tight junction protein 3 (zona occludens 3) (TJP3), mRNA [NM_014428]"	chr19:3746516-3746575	hs|19p13.3
A_23_P60227	0.999916	0.0298936	4.0646	up	3338.44	981.08	2863.07	93.0789	361.421	1168.09	3.50057	3.20999	3.09281	0.376963	0.958947	2.39812	Detected	Detected	Detected	Detected	Detected	Not Detected	0	A_23_P60227	A_23_P60227	TGGACTGTCCTGCCTGCTGTCTAGCCAAGCTACCTTGCAAGATTCTTCAAAGGATTTAAA	NM_005893	NM_005893	NM_005893	Hs.115460	881	CCIN	calicin	ENST00000335119	THC2461601	GO:0005200(structural constituent of cytoskeleton)|GO:0005737(cytoplasm)|GO:0005856(cytoskeleton)|GO:0007275(multicellular organismal development)|GO:0007283(spermatogenesis)|GO:0030154(cell differentiation)|GO:0033150(cytoskeletal calyx)	"Homo sapiens calicin (CCIN), mRNA [NM_005893]"	chr9:36171208-36171267	hs|9p13.3
A_33_P3372266	0.999916	0.00211033	4.06351	up	371.816	161.87	490.428	20.0863	54.8563	112.345	0.33405	0.610458	0.547365	-1.83528	-1.76101	-0.980024	Detected	Detected	Detected	Detected	Not Detected	Not Detected	0	A_33_P3372266	A_33_P3372266	GGCCCAGGCAGATGATGAATCTGATTATTACTGTGTGCTGTATATGGGTAGTGGCATTTC	ENST00000390283		AM184070	Hs.559369				ENST00000390283	THC2539932		immunoglobulin lambda variable 8-61 [Source:HGNC Symbol;Acc:5931] [ENST00000390283]	chr22:22453563-22453622	hs|22q11.22
A_33_P3252141	0.999916	0.0360092	4.03684	up	142.086	107.771	110.434	17.0136	15.6111	27.2343	-1.05377	0.0235839	-1.60349	-2.07481	-3.57409	-3.02446	Detected	Detected	Detected	Not Detected	Not Detected	Not Detected	0	A_33_P3252141	A_33_P3252141	GTCTGCATTACTAACTTGTTGAATTCATGATATTCTGCCTATGGCACAAATTGTAAACCT	NM_019022	NM_019022	NM_019022	Hs.440534	54495	TMX3	thioredoxin-related transmembrane protein 3	ENST00000299608	THC2491286	GO:0003756(protein disulfide isomerase activity)|GO:0005783(endoplasmic reticulum)|GO:0005789(endoplasmic reticulum membrane)|GO:0006662(glycerol ether metabolic process)|GO:0009055(electron carrier activity)|GO:0015035(protein disulfide oxidoreductase activity)|GO:0016020(membrane)|GO:0016021(integral to membrane)|GO:0016853(isomerase activity)|GO:0045454(cell redox homeostasis)	"Homo sapiens thioredoxin-related transmembrane protein 3 (TMX3), mRNA [NM_019022]"	chr18:66341020-66340961	hs|18q22.1
A_33_P3242493	0.999916	0.0247229	4.0027	up	164.752	116.773	146.437	14.3061	17.1236	50.462	-0.84024	0.139329	-1.1964	-2.32486	-3.44068	-2.13469	Detected	Detected	Detected	Not Detected	Not Detected	Not Detected	0	A_33_P3242493	A_33_P3242493	AATTGAGCTATCCCAGAAAACTATGATGATCGACAATTTGAAAGTGGATTATCTTACAAA	NM_006346	NM_006346	NM_006346	Hs.441926	10464	PIBF1	progesterone immunomodulatory binding factor 1	ENST00000538949	NP853066	GO:0005813(centrosome)	"Homo sapiens progesterone immunomodulatory binding factor 1 (PIBF1), mRNA [NM_006346]"	chr13:73357799-73357858	hs|13q22.1
A_24_P83379	0.999916	0.00838803	4.00035	up	260.282	132.314	216.057	21.0179	27.2341	57.1393	-0.180464	0.319591	-0.635268	-1.76987	-2.77125	-1.9554	Detected	Detected	Detected	Not Detected	Not Detected	Not Detected	0	A_24_P83379	A_24_P83379	TGCCCTCATCAATAGACCATGTAACTACATTGGATAGAGCTTGTAATAGGTTTTGTGTCC	ENST00000426414		AK092019		23001	WDFY3	WD repeat and FYVE domain containing 3	ENST00000426414	THC2476303	"GO:0003831(beta-N-acetylglucosaminylglycopeptide beta-1,4-galactosyltransferase activity)|GO:0005515(protein binding)|GO:0005545(1-phosphatidylinositol binding)|GO:0005635(nuclear envelope)|GO:0005776(autophagic vacuole)|GO:0016020(membrane)|GO:0019898(extrinsic to membrane)|GO:0044444(cytoplasmic part)|GO:0046872(metal ion binding)"	WD repeat and FYVE domain containing 3 [Source:HGNC Symbol;Acc:20751] [ENST00000426414]	chr4:85730194-85730135	hs|4q21.23
A_24_P278126	0.999916	0.047127	3.95187	up	1275.29	457.144	525.598	101.047	78.6732	175.74	2.11221	2.10827	0.647282	0.495467	-1.24079	-0.33452	Detected	Detected	Detected	Detected	Not Detected	Detected	0	A_24_P278126	A_24_P278126	TGATGAAATGGAGTCATTTGAGTCTCTTAATAGCCATGTATCATAATTACCAAGTGAAGC	NM_002485	NM_002485	NM_002485	Hs.492208	4683	NBN	nibrin	ENST00000396252	THC2466208	"GO:0000077(DNA damage checkpoint)|GO:0000723(telomere maintenance)|GO:0000724(double-strand break repair via homologous recombination)|GO:0000784(nuclear chromosome, telomeric region)|GO:0001701(in utero embryonic development)|GO:0001832(blastocyst growth)|GO:0003684(damaged DNA binding)|GO:0004003(ATP-dependent DNA helicase activity)|GO:0005515(protein binding)|GO:0005622(intracellular)|GO:0005…	"Homo sapiens nibrin (NBN), mRNA [NM_002485]"	chr8:90946443-90946384	hs|8q21.3
A_23_P165239	0.999916	0.00284506	3.92679	up	17068.4	9453.32	17032.8	1029.81	2690.38	4609.91	5.85464	6.47837	5.66549	3.84474	3.85501	4.37871	Detected	Detected	Detected	Detected	Detected	Detected	0	A_23_P165239	A_23_P165239	GTGAAGAATGTGGCAAAGGCTTTGTTATGTTCTCAATCCTTGCAAAACATAAGGTAATTC	NM_007153	NM_007153	NM_007153	Hs.541334	7757	ZNF208	zinc finger protein 208	ENST00000428290	THC2530576	"GO:0003677(DNA binding)|GO:0005622(intracellular)|GO:0005634(nucleus)|GO:0006355(regulation of transcription, DNA-dependent)|GO:0008270(zinc ion binding)|GO:0046872(metal ion binding)"	"Homo sapiens zinc finger protein 208 (ZNF208), mRNA [NM_007153]"	chr19:22154324-22154265	hs|19p12
A_24_P108863	0.999916	0.0392233	3.90006	up	219.354	60.7365	85.0803	15.9762	14.4299	23.3233	-0.427276	-0.803743	-1.97978	-2.16557	-3.6876	-3.24812	Detected	Detected	Detected	Not Detected	Not Detected	Not Detected	0	A_24_P108863	A_24_P108863	CATTGTTTGCATCTCTCTATGAAGATACGTCTGTCCAAACTTTTAAAAGGCATAACTGTA	NM_001037540	NM_001037540	NM_001037540	Hs.109655	6322	SCML1	sex comb on midleg-like 1 (Drosophila)	ENST00000398080	THC2463540	"GO:0003677(DNA binding)|GO:0003700(sequence-specific DNA binding transcription factor activity)|GO:0005634(nucleus)|GO:0006355(regulation of transcription, DNA-dependent)|GO:0009653(anatomical structure morphogenesis)"	"Homo sapiens sex comb on midleg-like 1 (Drosophila) (SCML1), transcript variant 1, mRNA [NM_001037540]"	chrX:17772278-17772337	hs|Xp22.13
A_24_P228579	0.999916	0.0146631	3.85182	up	294.004	57.8986	149.092	14.8397	19.3716	43.4712	-0.00470257	-0.872777	-1.17047	-2.27203	-3.26272	-2.34983	Detected	Detected	Detected	Not Detected	Not Detected	Not Detected	0	A_24_P228579	A_24_P228579	CCTGCTACATACCAGATCTATTACATGATAGGATGGAAATATCATGAGTCACAGGCAAGA	NM_024120	NM_024120	NM_024120	Hs.472165	79133	C20orf7	chromosome 20 open reading frame 7	ENST00000463598	THC2480683	GO:0003674(molecular_function)|GO:0005739(mitochondrion)|GO:0008152(metabolic process)|GO:0008168(methyltransferase activity)|GO:0016020(membrane)|GO:0016740(transferase activity)|GO:0031314(extrinsic to mitochondrial inner membrane)|GO:0032981(mitochondrial respiratory chain complex I assembly)	"Homo sapiens chromosome 20 open reading frame 7 (C20orf7), nuclear gene encoding mitochondrial protein, transcript variant 1, mRNA [NM_024120]"	chr20:13797550-13797769	hs|20p12.1
A_23_P66891	0.999916	0.0254354	3.84255	up	213.194	66.1073	204.478	15.7428	14.7796	61.4299	-0.468369	-0.681496	-0.714733	-2.1868	-3.65305	-1.85094	Detected	Detected	Detected	Not Detected	Not Detected	Not Detected	0	A_23_P66891	A_23_P66891	TGCCCCACGCAATATTTGGAACACTTATGTGAAAAATGATTTGTTTTTCTGAAATTCACG	NM_012121	NM_012121	NM_012121	Hs.3903	23580	CDC42EP4	CDC42 effector protein (Rho GTPase binding) 4	ENST00000335793	THC2469988	GO:0005737(cytoplasm)|GO:0007266(Rho protein signal transduction)|GO:0008360(regulation of cell shape)|GO:0012505(endomembrane system)|GO:0015629(actin cytoskeleton)|GO:0015630(microtubule cytoskeleton)|GO:0016020(membrane)|GO:0017049(GTP-Rho binding)|GO:0031274(positive regulation of pseudopodium assembly)	"Homo sapiens CDC42 effector protein (Rho GTPase binding) 4 (CDC42EP4), mRNA [NM_012121]"	chr17:71280269-71280210	hs|17q25.1
A_21_P0000195	0.999916	0.0260399	3.83726	up	127.425	79.3049	117.813	14.4175	12.7836	32.1699	-1.21089	-0.418897	-1.51018	-2.31367	-3.86236	-2.78417	Detected	Detected	Detected	Not Detected	Not Detected	Not Detected	0	A_21_P0000195	A_21_P0000195	CCAAGCAAAAAACATTTGTAAGATACACGGTATCTATTTGGAGCAACGGTTTTTGTAACT	NM_017782	NM_017782	NM_017782	Hs.610717		FAM208B	"family with sequence similarity 208, member B"	ENST00000442808	THC2502108		"Homo sapiens family with sequence similarity 208, member B (FAM208B), mRNA [NM_017782]"	chr10:5805605-5805664	hs|10p15.1
A_24_P102650	0.999916	0.0149677	3.82934	up	807.801	162.381	1121.81	30.0357	119.238	205.896	1.45346	0.615	1.74108	-1.25481	-0.640889	-0.106041	Detected	Detected	Detected	Not Detected	Not Detected	Not Detected	0	A_24_P102650	A_24_P102650	CCAGCCAGTCCAGCTGAATGAAACCTGGGTCAACAGCCATGTGGACAACTGCACCGTGTA	NM_002458	NM_002458	NM_002458	Hs.523395	727897	MUC5B	"mucin 5B, oligomeric mucus/gel-forming"	ENST00000349637	THC2491354	GO:0005201(extracellular matrix structural constituent)|GO:0005515(protein binding)|GO:0005576(extracellular region)|GO:0007155(cell adhesion)	"Homo sapiens mucin 5B, oligomeric mucus/gel-forming (MUC5B), mRNA [NM_002458]"	chr11:1281060-1281239	hs|11p15.5
A_23_P209962	0.999916	0.0144341	3.80756	up	240.898	200.468	220.217	19.1379	50.6309	55.9492	-0.292113	0.918994	-0.607752	-1.90506	-1.87664	-1.98577	Detected	Detected	Detected	Not Detected	Not Detected	Not Detected	0	A_23_P209962	A_23_P209962	TCCTTTCAGATGCCTGGATGAATTTGATGTCTACATGGATATGGTTAATAGGAGAATTGC	NM_024624	NM_024624	NM_024624	Hs.526728	79677	SMC6	structural maintenance of chromosomes 6	ENST00000402989	THC2610758	GO:0000166(nucleotide binding)|GO:0005524(ATP binding)|GO:0005622(intracellular)|GO:0005634(nucleus)|GO:0005694(chromosome)|GO:0006281(DNA repair)|GO:0006310(DNA recombination)	"Homo sapiens structural maintenance of chromosomes 6 (SMC6), transcript variant 2, mRNA [NM_024624]"	chr2:17851726-17847762	hs|2p24.2
A_21_P0008873	0.999916	0.0149589	3.78851	up	347.727	54.517	173.274	15.4745	23.5902	46.5657	0.237416	-0.9596	-0.953619	-2.2116	-2.97848	-2.25062	Detected	Detected	Detected	Not Detected	Not Detected	Not Detected	0	A_21_P0008873	A_21_P0008873	GTCCTTAACGTCAGACTTTCTCCAAGACAAAAACTCTAAGAACTTATTTCCATTCTTACA	NM_001243722	NM_001243722	NM_001243722	Hs.513537		LOC729264	TP53-target gene 3 protein-like	ENST00000360260	THC2485439		"Homo sapiens TP53-target gene 3 protein-like (LOC729264), mRNA [NM_001243722]"	chr16:32266438-32266497	hs|16p11.2
A_24_P944222	0.999916	0.0436076	3.77638	up	142.657	50.1782	82.8945	15.8408	15.0786	12.9802	-1.04798	-1.07925	-2.01733	-2.17784	-3.62416	-4.09357	Detected	Detected	Detected	Not Detected	Not Detected	Not Detected	0	A_24_P944222	A_24_P944222	CTTGATCTAGGAGATTCTGTTAAGCATCCAAAAACAATGCCTAATTTCAGTTCTTAGGTT	NM_181783	NM_181783	NM_181783	Hs.331268	160418	TMTC3	transmembrane and tetratricopeptide repeat containing 3	ENST00000266712	THC2473482	GO:0005488(binding)|GO:0016020(membrane)|GO:0016021(integral to membrane)	"Homo sapiens transmembrane and tetratricopeptide repeat containing 3 (TMTC3), mRNA [NM_181783]"	chr12:88591102-88591161	hs|12q21.32
A_21_P0005118	0.999916	0.0148112	3.77478	up	136.82	68.4322	190.753	18.8616	24.3222	20.3676	-1.10826	-0.631631	-0.814971	-1.92604	-2.93439	-3.44361	Detected	Detected	Detected	Not Detected	Not Detected	Not Detected	0	A_21_P0005118	A_21_P0005118	GGCGACTGCGTAATGTAAAACACTTAACAATTGCTTAGATTTCCTTTGGGAAATAACTTG	THC2679903					XLOC_005361			THC2679903		"Q803U8_BRARE (Q803U8) Splicing factor, arginine/serine-rich 11, partial (4%) [THC2679903]"	chr6:080247458-080247517	hs|6q14.1
A_23_P203344	0.999916	0.00141946	3.73532	up	315.767	73.0988	212.645	16.1774	36.8282	44.4808	0.0983229	-0.536459	-0.658231	-2.14751	-2.33585	-2.3167	Detected	Detected	Detected	Not Detected	Not Detected	Not Detected	0	A_23_P203344	A_23_P203344	ATAACTCTTCCCACTGCATATTTCCATCTTGAATTGGTGGTTCTAAATTCTGAAACTGTA	NM_053023	NM_053023	NM_053023	Hs.524920	80829	ZFP91	zinc finger protein 91 homolog (mouse)	ENST00000316059	THC2571650	GO:0003676(nucleic acid binding)|GO:0004842(ubiquitin-protein ligase activity)|GO:0005622(intracellular)|GO:0005634(nucleus)|GO:0005730(nucleolus)|GO:0007250(activation of NF-kappaB-inducing kinase activity)|GO:0008270(zinc ion binding)|GO:0016874(ligase activity)|GO:0043231(intracellular membrane-bounded organelle)|GO:0046872(metal ion binding)|GO:0070534(protein K63-linked ubiquitination)	"Homo sapiens zinc finger protein 91 homolog (mouse) (ZFP91), transcript variant 1, mRNA [NM_053023]"	chr11:58387868-58387927	hs|11q12.1
A_24_P245108	0.999916	0.0188301	3.7262	up	226.966	65.4009	163.698	19.9286	17.2162	38.5205	-0.378062	-0.696995	-1.03564	-1.84665	-3.4329	-2.52426	Detected	Detected	Detected	Not Detected	Not Detected	Not Detected	0	A_24_P245108	A_24_P245108	TTTTCCAGGAGAGAACTGTGTACAAATAAGGTGACTGGAGATGTGACCTGATGTGTCACG	NM_003470	NM_003470	NM_003470	Hs.730640	7874	USP7	ubiquitin specific peptidase 7 (herpes virus-associated)	ENST00000344836	THC2682884	GO:0002039(p53 binding)|GO:0004197(cysteine-type endopeptidase activity)|GO:0004221(ubiquitin thiolesterase activity)|GO:0004843(ubiquitin-specific protease activity)|GO:0005515(protein binding)|GO:0005634(nucleus)|GO:0005737(cytoplasm)|GO:0006508(proteolysis)|GO:0006511(ubiquitin-dependent protein catabolic process)|GO:0006917(induction of apoptosis)|GO:0007275(multicellular organismal developme…	"Homo sapiens ubiquitin specific peptidase 7 (herpes virus-associated) (USP7), mRNA [NM_003470]"	chr16:8986423-8986364	hs|16p13.2
A_24_P20032	0.999916	0.014622	3.7261	up	824.401	156.065	363.975	41.722	63.1939	96.6109	1.48281	0.557765	0.117163	-0.780683	-1.55688	-1.1977	Detected	Detected	Detected	Not Detected	Not Detected	Not Detected	0	A_24_P20032	A_24_P20032	TGGGAAAAGCAGTAAACCAACTAATATTTATTGAAGACCTACTTTGTCCTCTACATAGGG	NM_000449	NM_000449	NM_000449	Hs.632472	5993	RFX5	"regulatory factor X, 5 (influences HLA class II expression)"	ENST00000290524	THC2462765	"GO:0000122(negative regulation of transcription from RNA polymerase II promoter)|GO:0003677(DNA binding)|GO:0003700(sequence-specific DNA binding transcription factor activity)|GO:0005515(protein binding)|GO:0005634(nucleus)|GO:0006355(regulation of transcription, DNA-dependent)"	"Homo sapiens regulatory factor X, 5 (influences HLA class II expression) (RFX5), transcript variant 1, mRNA [NM_000449]"	chr1:151313395-151313336	hs|1q21.3
A_23_P404494	0.999916	0.0474013	3.72356	up	1962.25	625.637	549.535	97.3178	188.985	199.936	2.7339	2.56095	0.711534	0.441212	0.0235329	-0.148419	Detected	Detected	Detected	Not Detected	Not Detected	Not Detected	0	A_23_P404494	A_23_P404494	CATCCTGCTTCTACCATGTGGATTTGGTCACAAGGTTTAAGGTGACCCAATGATTCAGCT	NM_002185	NM_002185	NM_002185	Hs.591742	3575	IL7R	interleukin 7 receptor	ENST00000343305	THC2471416	GO:0000018(regulation of DNA recombination)|GO:0001915(negative regulation of T cell mediated cytotoxicity)|GO:0003823(antigen binding)|GO:0004872(receptor activity)|GO:0004917(interleukin-7 receptor activity)|GO:0005515(protein binding)|GO:0005576(extracellular region)|GO:0005886(plasma membrane)|GO:0006955(immune response)|GO:0007165(signal transduction)|GO:0007166(cell surface receptor linked …	"Homo sapiens interleukin 7 receptor (IL7R), mRNA [NM_002185]"	chr5:35876781-35876840	hs|5p13.2
A_33_P3243683	0.999916	0.0010444	3.70844	up	309.16	112.719	229.316	17.201	42.5256	60.2773	0.0678167	0.0883508	-0.54934	-2.059	-2.12833	-1.87827	Detected	Detected	Detected	Not Detected	Not Detected	Not Detected	0	A_33_P3243683	A_33_P3243683	CCCCAAGAAGTTGTCTGTTGAAGAATTTTTCATGGATCTTCACAATTTTCGGAATATGTT	NM_005219	NM_005219	NM_005219	Hs.529451	1729	DIAPH1	diaphanous homolog 1 (Drosophila)	ENST00000389057	THC2491363	GO:0003779(actin binding)|GO:0005102(receptor binding)|GO:0005488(binding)|GO:0005737(cytoplasm)|GO:0005856(cytoskeleton)|GO:0005886(plasma membrane)|GO:0007010(cytoskeleton organization)|GO:0007605(sensory perception of sound)|GO:0008360(regulation of cell shape)|GO:0016043(cellular component organization)|GO:0017048(Rho GTPase binding)|GO:0030036(actin cytoskeleton organization)|GO:0030041(acti…	"Homo sapiens diaphanous homolog 1 (Drosophila) (DIAPH1), transcript variant 1, mRNA [NM_005219]"	chr5:140905927-140905868	hs|5q31.3
A_23_P430381	0.999916	0.0443763	3.68815	up	251.598	31.0075	268.824	15.6217	16.5784	45.4213	-0.229416	-1.77369	-0.320015	-2.19794	-3.48736	-2.28652	Detected	Detected	Detected	Not Detected	Not Detected	Not Detected	0	A_23_P430381	A_23_P430381	CCTCACTGCATATTTATTTGCGATTTGTAGCACTGATCTATGGTACAGTTGTTTTGTTTC	NM_212551	NM_212551	NM_212551	Hs.591482	388695	LYSMD1	"LysM, putative peptidoglycan-binding, domain containing 1"	ENST00000368908	THC2476477	GO:0016998(cell wall macromolecule catabolic process)	"Homo sapiens LysM, putative peptidoglycan-binding, domain containing 1 (LYSMD1), transcript variant 1, mRNA [NM_212551]"	chr1:151132448-151132389	hs|1q21.3
A_24_P174613	0.999916	0.00958133	3.67863	up	135.925	71.0388	148.672	15.1694	16.78	31.8799	-1.11773	-0.577699	-1.17455	-2.24033	-3.46992	-2.79724	Detected	Detected	Detected	Not Detected	Not Detected	Not Detected	0	A_24_P174613	A_24_P174613	CATGATGGAGGAAAACAACCTTTAAAGGGATTGTGTCTATGGTTTGATTCACTTAGAAAT	NM_033632	NM_033632	NM_033632	Hs.561245	55294	FBXW7	F-box and WD repeat domain containing 7	ENST00000263981	THC2484006	GO:0001944(vasculature development)|GO:0003700(sequence-specific DNA binding transcription factor activity)|GO:0005515(protein binding)|GO:0005634(nucleus)|GO:0005654(nucleoplasm)|GO:0005730(nucleolus)|GO:0005737(cytoplasm)|GO:0005783(endoplasmic reticulum)|GO:0005794(Golgi apparatus)|GO:0007062(sister chromatid cohesion)|GO:0010868(negative regulation of triglyceride biosynthetic process)|GO:001…	"Homo sapiens F-box and WD repeat domain containing 7 (FBXW7), transcript variant 1, mRNA [NM_033632]"	chr4:153242517-153242458	hs|4q31.3
A_33_P3323904	0.999916	0.0266389	3.67041	up	1168.51	1526.79	2406.56	126.639	388.781	496.255	1.98605	3.84805	2.84222	0.821156	1.06422	1.16312	Detected	Detected	Detected	Detected	Detected	Detected	0	A_33_P3323904	A_33_P3323904	CACACACACAATGCTATGCTATGTTTAATAGCATTTCCCTGATTACCAATATTAGGCATT	NM_001077637	NM_001077637	NM_001077637	Hs.645670	150786	WTH3DI	RAB6C-like		THC2722798		"Homo sapiens RAB6C-like (WTH3DI), mRNA [NM_001077637]"	chr2:132118345-132118286	hs|2q21.1
A_23_P431981	0.999916	0.0187197	3.65984	up	330.101	110.745	179.798	25.0367	45.3295	33.2448	0.162371	0.06286	-0.900303	-1.51744	-2.03621	-2.73676	Detected	Detected	Detected	Not Detected	Not Detected	Not Detected	0	A_23_P431981	A_23_P431981	AGAACATTGTACCATGCCTCTTCTGTATCTGTGGAAGTTTCCTGTTTGACACAGGGTATC	NM_001003681	NM_001003681	NM_001003681	Hs.588815	10042	HMGXB4	HMG box domain containing 4	ENST00000216106	THC2461089	GO:0003677(DNA binding)|GO:0005634(nucleus)|GO:0008333(endosome to lysosome transport)|GO:0016589(NURF complex)|GO:0030178(negative regulation of Wnt receptor signaling pathway)	"Homo sapiens HMG box domain containing 4 (HMGXB4), transcript variant 1, mRNA [NM_001003681]"	chr22:35691384-35691443	hs|22q12.3
A_23_P160720	0.999916	0.0112373	3.65879	up	202.159	73.4342	194.278	16.7276	18.6664	53.0668	-0.545051	-0.529854	-0.788554	-2.09926	-3.31622	-2.06208	Detected	Detected	Detected	Not Detected	Not Detected	Not Detected	0	A_23_P160720	A_23_P160720	ATACCTGGGAGGAAGGCTTTTCCTTCACAATTGTATACAGGGGGCACCTGTGGCCAGGCC	NM_018664	NM_018664	NM_018664	Hs.62919	55509	BATF3	"basic leucine zipper transcription factor, ATF-like 3"	ENST00000478275	THC2476283	"GO:0003700(sequence-specific DNA binding transcription factor activity)|GO:0003714(transcription corepressor activity)|GO:0005634(nucleus)|GO:0006355(regulation of transcription, DNA-dependent)|GO:0006366(transcription from RNA polymerase II promoter)|GO:0043565(sequence-specific DNA binding)|GO:0046983(protein dimerization activity)"	"Homo sapiens basic leucine zipper transcription factor, ATF-like 3 (BATF3), mRNA [NM_018664]"	chr1:212860087-212860028	hs|1q32.3
A_33_P3212257	0.999916	0.0167307	3.65491	up	165.107	39.0405	225.705	17.4641	18.6073	25.8034	-0.837136	-1.44134	-0.572237	-2.0371	-3.3208	-3.10233	Detected	Detected	Detected	Not Detected	Not Detected	Not Detected	0	A_33_P3212257	A_33_P3212257	GGTGAACATGCTTAAAAATACATTCCTTGGATATCTGACAACGTGTTTCTGAAAAACAGA	NM_007351	NM_007351	NM_007351	Hs.268107	22915	MMRN1	multimerin 1	ENST00000264790	THC2491035	GO:0002576(platelet degranulation)|GO:0005576(extracellular region)|GO:0007155(cell adhesion)|GO:0007596(blood coagulation)|GO:0030168(platelet activation)|GO:0031093(platelet alpha granule lumen)	"Homo sapiens multimerin 1 (MMRN1), mRNA [NM_007351]"	chr4:90875671-90875730	hs|4q22.1
A_23_P92520	0.999916	0.0062518	3.64369	up	974.889	383.872	1663.15	113.965	142.468	222.984	1.7247	1.85625	2.30917	0.66903	-0.384093	0.0089798	Detected	Detected	Detected	Detected	Detected	Detected	0	A_23_P92520	A_23_P92520	AGGCCTCACCTCAATCTCAGACTTACCAAAGTTAAAGTTGAGAAAGCTTGAACTAAGAGT	NM_012403	NM_012403	NM_012403	Hs.661161	23520	ANP32C	"acidic (leucine-rich) nuclear phosphoprotein 32 family, member C"		NP175117		"Homo sapiens acidic (leucine-rich) nuclear phosphoprotein 32 family, member C (ANP32C), mRNA [NM_012403]"	chr4:165118708-165118649	hs|4q32.3
A_33_P3212415	0.999916	0.0469309	3.62937	up	143.873	28.7744	150.364	17.0536	16.5739	12.9631	-1.03574	-1.88152	-1.15822	-2.07141	-3.48775	-4.09548	Detected	Not Detected	Detected	Not Detected	Not Detected	Not Detected	0	A_33_P3212415	A_33_P3212415	CAGGAAAGCCTGATATAACTTAATTCAGGTAGAATGCTCTAGAAAATTCATGCCATGAAA	AX721058		AX721058						THC2607350		Sequence 18 from Patent WO0220754. [AX721058]	chr19:12357991-12357932	hs|19p13.2
A_21_P0008653	0.999916	0.0478849	3.58322	up	94.6425	78.1294	120.572	18.227	17.7688	16.8371	-1.63998	-0.44044	-1.47679	-1.97541	-3.38732	-3.71825	Detected	Detected	Detected	Not Detected	Not Detected	Not Detected	0	A_21_P0008653	A_21_P0008653	AGGTTCAATGTAAGGACAAGATCTGCACCCGGAGAAGCTCTCTCTCGGAGAGCACAGGCG	ENST00000326995		BC041421			NR2E3	"nuclear receptor subfamily 2, group E, member 3"	ENST00000326995	THC2490288	GO:0003700(sequence-specific DNA binding transcription factor activity)|GO:0003707(steroid hormone receptor activity)|GO:0004872(receptor activity)|GO:0004879(ligand-dependent nuclear receptor activity)|GO:0005496(steroid binding)|GO:0005634(nucleus)|GO:0005654(nucleoplasm)|GO:0006366(transcription from RNA polymerase II promoter)|GO:0007165(signal transduction)|GO:0007601(visual perception)|GO:0…	"NR2E3_HUMAN (Q9Y5X4) Photoreceptor-specific nuclear receptor (Retina-specific nuclear receptor), partial (90%) [THC2490288]"	chr15:72099429-72099488	hs|15q23
A_21_P0008283	0.999916	0.0358469	3.57632	up	186.959	24.6866	169.844	14.5966	15.8549	20.8377	-0.657813	-2.10258	-0.982471	-2.29586	-3.55173	-3.41069	Detected	Not Detected	Detected	Not Detected	Not Detected	Not Detected	0	A_21_P0008283	A_21_P0008283	CTACTGAGATATTTTGCAGAAAAAGGAAGAGATGTCTTCAGCTCAAATGCTATCAAACTT	AX721190		AX721190			XLOC_011104			THC2540937		"Q9Y641_HUMAN (Q9Y641) Pol protein (Fragment), partial (54%) [THC2540937]"	chr14:92516744-92516685	hs|14q32.12
A_24_P203502	0.999916	0.0263859	3.57358	up	471.602	353.539	409.249	27.0161	89.2194	174.551	0.677032	1.73749	0.286302	-1.40767	-1.0593	-0.344306	Detected	Detected	Detected	Detected	Detected	Not Detected	0	A_24_P203502	A_24_P203502	CCATTCCAGAAAGCAGCTGGTAAAGAGCTTACAGTAGATAATTCATTTGAATTTGACAAA	ENST00000440667							ENST00000440667	THC2591331		ribosomal L24 domain containing 1 pseudogene 11 [Source:HGNC Symbol;Acc:37881] [ENST00000440667]	chr18:55505867-55505926	hs|18q21.31
A_32_P84242	0.999916	0.0390819	3.5614	up	135.206	89.1565	88.2731	15.5661	18.8609	22.5782	-1.12537	-0.249967	-1.92663	-2.20308	-3.30127	-3.29495	Detected	Detected	Detected	Not Detected	Not Detected	Not Detected	0	A_32_P84242	A_32_P84242	AGAAAGGCTTACCTTCTGTCATCAAGTGATTGTATCATCCTGGATCGTCATTTCCAAGGA	NM_015566	NM_015566	NM_015566	Hs.91662	26049	FAM169A	"family with sequence similarity 169, member A"	ENST00000510609	THC2492502		"Homo sapiens family with sequence similarity 169, member A (FAM169A), mRNA [NM_015566]"	chr5:74073811-74073752	hs|5q13.3
A_21_P0000947	0.999916	0.0220024	3.52963	up	176.1	40.3024	120.456	15.1145	13.5391	26.7338	-0.744146	-1.39544	-1.47817	-2.24556	-3.77953	-3.05122	Detected	Detected	Detected	Not Detected	Not Detected	Not Detected	0	A_21_P0000947	A_21_P0000947	ACTGCTGGTCTGTAAGAGAACTAAAACATCTGATTTTCCTCATTTCCTTGTAAAGAGGTG	ENST00000442636		BU566406	Hs.429843		XLOC_000044		ENST00000442636			"AGENCOURT_10396508 NIH_MGC_141 Homo sapiens cDNA clone IMAGE:6605580 5', mRNA sequence [BU566406]"	chr1:8939891-8939950	hs|1p36.23
A_23_P42042	0.999916	0.0035957	3.52678	up	148.366	91.083	191.18	16.2304	27.3812	37.2919	-0.991374	-0.219124	-0.811744	-2.14279	-2.76348	-2.57103	Detected	Detected	Detected	Not Detected	Not Detected	Not Detected	0	A_23_P42042	A_23_P42042	AGTTCTTCTCCTCTACAGAAGGATTTTGCAAACAATTCGGCAAGTTCCAAATGATTCTGA	NM_020466	NM_020466	NM_020466	Hs.177275	57226	LYRM2	LYR motif containing 2	ENST00000523075	THC2509836	GO:0005739(mitochondrion)	"Homo sapiens LYR motif containing 2 (LYRM2), transcript variant 1, mRNA [NM_020466]"	chr6:90347584-90347525	hs|6q15
A_23_P503072	0.999916	0.0331971	3.52664	up	149.914	61.0541	103.987	18.0137	14.9515	22.6715	-0.976405	-0.796219	-1.69027	-1.9924	-3.63638	-3.289	Detected	Detected	Detected	Not Detected	Not Detected	Not Detected	0	A_23_P503072	A_23_P503072	ACGGCCATAAAACTCCTTATTAGAGAGTCTACAGATAAATCTACAGAGACAATTCCTCAA	NM_148672	NM_148672	NM_148672	Hs.656904	56477	CCL28	chemokine (C-C motif) ligand 28	ENST00000489442	THC2486757	GO:0005576(extracellular region)|GO:0005615(extracellular space)|GO:0006935(chemotaxis)|GO:0006955(immune response)|GO:0007204(elevation of cytosolic calcium ion concentration)|GO:0008009(chemokine activity)	"Homo sapiens chemokine (C-C motif) ligand 28 (CCL28), mRNA [NM_148672]"	chr5:43381984-43381925	hs|5p12
A_33_P3231047	0.999916	0.0154087	3.52512	up	238.27	61.6491	238.914	15.6475	21.0022	68.5998	-0.307941	-0.782226	-0.490189	-2.19556	-3.14612	-1.69168	Detected	Detected	Detected	Not Detected	Not Detected	Not Detected	0	A_33_P3231047	A_33_P3231047	TTCCAGATTGCTATTGTAAAATCTCTATCATGATGTGTTGGAGTGAAGGATTAGATGGTT	NM_001142683	NM_001142683	NM_001142683	Hs.21081	79635	CCDC121	coiled-coil domain containing 121	ENST00000324364	THC2620059		"Homo sapiens coiled-coil domain containing 121 (CCDC121), transcript variant 2, mRNA [NM_001142683]"	chr2:27849747-27849688	hs|2p23.3
A_24_P917866	0.999916	0.0048927	3.52508	up	1041.19	228.756	1184.73	62.659	119.856	241.37	1.81963	1.10943	1.8198	-0.19397	-0.633431	0.12329	Detected	Detected	Detected	Detected	Not Detected	Not Detected	0	A_24_P917866	A_24_P917866	ATGATGCTCAGTTTTAAACATTAAAAGTGTACAAGTTGCGTTGTTACAATAAAACTAAAT	NM_003011	NM_003011	NM_003011	Hs.436687	6418	SET	SET nuclear oncogene	ENST00000322030	THC2465434	"GO:0004864(protein phosphatase inhibitor activity)|GO:0005515(protein binding)|GO:0005634(nucleus)|GO:0005654(nucleoplasm)|GO:0005737(cytoplasm)|GO:0005783(endoplasmic reticulum)|GO:0005829(cytosol)|GO:0006260(DNA replication)|GO:0006334(nucleosome assembly)|GO:0006337(nucleosome disassembly)|GO:0006913(nucleocytoplasmic transport)|GO:0008601(protein phosphatase type 2A regulator activity)|GO:00…	"Homo sapiens SET nuclear oncogene (SET), transcript variant 2, mRNA [NM_003011]"	chr9:131457742-131457801	hs|9q34.11
A_33_P3269740	0.999916	0.0164909	3.51318	up	228.968	146.948	320.947	32.1364	33.123	65.8353	-0.365391	0.470931	-0.0643425	-1.15728	-2.48883	-1.75103	Detected	Detected	Detected	Not Detected	Not Detected	Not Detected	0	A_33_P3269740	A_33_P3269740	ACACATGACTCCAAAGGGATTGTGAGAATCAAGTCACTCTCGTGGGAAGAATTTTTATAT	NM_001137610	NM_001137610	NM_001137610	Hs.458413	653333	FAM86B2	"family with sequence similarity 86, member B2"	ENST00000524893	THC2582395		"Homo sapiens family with sequence similarity 86, member B2 (FAM86B2), mRNA [NM_001137610]"	chr8:12283392-12283333	hs|8p23.1
A_33_P3359373	0.999916	0.0373949	3.49741	up	718.788	183.349	507.249	29.7345	59.4518	248.741	1.28503	0.790213	0.596016	-1.26935	-1.64494	0.166686	Detected	Detected	Detected	Detected	Not Detected	Not Detected	0	A_33_P3359373	A_33_P3359373	GCCTCTTAGATTCATCTTGAAGTCTTGATTTACAAAATGCAACTTGTTTCTTGATACGCT	ENST00000403810		BC121000	Hs.370854	7248	TSC1	tuberous sclerosis 1	ENST00000403810	THC2484529	GO:0001822(kidney development)|GO:0001843(neural tube closure)|GO:0001952(regulation of cell-matrix adhesion)|GO:0005515(protein binding)|GO:0005624(membrane fraction)|GO:0005737(cytoplasm)|GO:0005792(microsome)|GO:0005829(cytosol)|GO:0005884(actin filament)|GO:0005938(cell cortex)|GO:0006407(rRNA export from nucleus)|GO:0006417(regulation of translation)|GO:0006813(potassium ion transport)|GO:00…	tuberous sclerosis 1 [Source:HGNC Symbol;Acc:12362] [ENST00000403810]	chr9:135786685-135786626	hs|9q34.13
A_33_P3268974	0.999916	0.033125	3.47894	up	283.013	39.2824	438.026	15.7385	48.9839	42.2147	-0.0596704	-1.43242	0.38434	-2.18719	-1.92436	-2.39214	Detected	Not Detected	Detected	Not Detected	Not Detected	Not Detected	0	A_33_P3268974	A_33_P3268974	TCCTCATTTGCATACACCTGGGCCATCTTGGTTTTTGCAAGAAAAAAGCGAGGAAATCAG	NM_001003716	NM_001003716	NM_001003716	Hs.632229	9400	RECQL5	RecQ protein-like 5	ENST00000340830	THC2486391	GO:0000166(nucleotide binding)|GO:0003676(nucleic acid binding)|GO:0003678(DNA helicase activity)|GO:0005524(ATP binding)|GO:0005634(nucleus)|GO:0005654(nucleoplasm)|GO:0005730(nucleolus)|GO:0005737(cytoplasm)|GO:0006259(DNA metabolic process)|GO:0006281(DNA repair)|GO:0006310(DNA recombination)|GO:0008026(ATP-dependent helicase activity)|GO:0016787(hydrolase activity)|GO:0031965(nuclear membrane)	"Homo sapiens RecQ protein-like 5 (RECQL5), transcript variant 3, mRNA [NM_001003716]"	chr17:73646506-73646447	hs|17q25.1
A_21_P0012876	0.999916	0.031278	3.47594	up	138.518	31.544	137.791	16.2786	14.2714	17.3642	-1.09047	-1.74894	-1.2842	-2.13851	-3.70354	-3.67377	Detected	Not Detected	Detected	Not Detected	Not Detected	Not Detected	0	A_21_P0012876	A_21_P0012876	GACAGTTTCATTACCAAATGGATGTTCTCACCACTATTTCAAGTGCAGTATGAAACTTTA	THC2512052					XLOC_l2_011885			THC2512052		"Q2YDY1_HUMAN (Q2YDY1) Carnitine deficiency-associated, expressed in ventricle 1, isoform 2, partial (7%) [THC2512052]"	chr5:180262757-180262816	hs|5q35.3
A_33_P3306749	0.999916	0.00522656	3.46963	up	28659.6	11665.9	38276.9	1461.53	6166.61	9566.23	6.60234	6.78178	6.83365	4.34984	5.05167	5.43192	Detected	Detected	Detected	Detected	Detected	Detected	0	A_33_P3306749	A_33_P3306749	ACACATGCACACACAGGGGAGCAGATACCTGCAGAGAAGAGCCAACCAGGTCCTGATTAG	BC000189		BC000189	Hs.522484	10439	OLFM1	olfactomedin 1	ENST00000371799	THC2483876	GO:0005515(protein binding)|GO:0005783(endoplasmic reticulum)|GO:0005788(endoplasmic reticulum lumen)|GO:0007275(multicellular organismal development)|GO:0007399(nervous system development)	"Homo sapiens olfactomedin 1, mRNA (cDNA clone IMAGE:3351052), complete cds. [BC000189]"	chr9:137969010-137969069	hs|9q34.3
A_24_P203678	0.999916	0.00683269	3.46624	up	188.803	56.2702	255.639	16.4212	22.0748	50.6232	-0.643655	-0.913936	-0.392571	-2.12593	-3.07426	-2.13009	Detected	Detected	Detected	Not Detected	Not Detected	Not Detected	0	A_24_P203678	A_24_P203678	ACTCCATGTACCACCATAAACAAAGTTTGTGCTTCAGGAATGAAAGCCATCATGATGGCC	NM_000019	NM_000019	NM_000019	Hs.232375	38	ACAT1	acetyl-CoA acetyltransferase 1	ENST00000265838	THC2667382	"GO:0001889(liver development)|GO:0003985(acetyl-CoA C-acetyltransferase activity)|GO:0005739(mitochondrion)|GO:0005743(mitochondrial inner membrane)|GO:0005759(mitochondrial matrix)|GO:0007420(brain development)|GO:0009083(branched chain family amino acid catabolic process)|GO:0009725(response to hormone stimulus)|GO:0014070(response to organic cyclic compound)|GO:0016747(transferase activity, t…	"Homo sapiens acetyl-CoA acetyltransferase 1 (ACAT1), nuclear gene encoding mitochondrial protein, mRNA [NM_000019]"	chr11:108005883-108005942	hs|11q22.3
A_23_P314642	0.999916	0.0133761	3.46498	up	133.732	45.595	155.762	16.6844	18.1244	21.2447	-1.1412	-1.21743	-1.10734	-2.10299	-3.35873	-3.38278	Detected	Detected	Detected	Not Detected	Not Detected	Not Detected	0	A_23_P314642	A_23_P314642	ATACTTGTCCAGACCATTAGACATTATTACATGCTCTGTCTTGGGCCTATCATTAACATT	NM_017666	NM_017666	NM_017666	Hs.308418	55609	ZNF280C	zinc finger protein 280C	ENST00000370978	THC2473010	"GO:0003677(DNA binding)|GO:0005622(intracellular)|GO:0005634(nucleus)|GO:0006355(regulation of transcription, DNA-dependent)|GO:0008270(zinc ion binding)|GO:0046872(metal ion binding)"	"Homo sapiens zinc finger protein 280C (ZNF280C), mRNA [NM_017666]"	chrX:129337091-129337032	hs|Xq26.1
A_32_P4792	0.999916	0.00939951	3.4557	up	689.726	206.571	391.54	40.9366	67.9354	136.779	1.22549	0.962259	0.222482	-0.808098	-1.4525	-0.69611	Detected	Detected	Detected	Not Detected	Not Detected	Not Detected	0	A_32_P4792	A_32_P4792	TAAATAAAAAGGAACTCACACTTAAAGATGTGGAATGTAAATTCTCAGAAATGAAAACTG	ENST00000344538	XM_003403578	XM_003403578	Hs.722109				ENST00000344538	THC2538425		Novel proteinUncharacterized protein [Source:UniProtKB/TrEMBL;Acc:Q4V308] [ENST00000417488]	chr9:42427348-42427407	hs|9p12
A_33_P3230399	0.999916	0.00942833	3.44165	up	312.594	96.3287	431.221	15.4133	53.1096	109.492	0.0837507	-0.138341	0.361751	-2.21731	-1.80769	-1.01714	Detected	Detected	Detected	Detected	Not Detected	Not Detected	0	A_33_P3230399	A_33_P3230399	CTTGGGAGCTGGAGGTGTGACACCTTCAGTTCTGTTCCTATTAAAGGACCTTCTGAAGGG	NM_203374	NM_203374	NM_203374	Hs.53996	147808	ZNF784	zinc finger protein 784	ENST00000325351	THC2470929	"GO:0003677(DNA binding)|GO:0005622(intracellular)|GO:0005634(nucleus)|GO:0006355(regulation of transcription, DNA-dependent)|GO:0008270(zinc ion binding)|GO:0046872(metal ion binding)"	"Homo sapiens zinc finger protein 784 (ZNF784), mRNA [NM_203374]"	chr19:56132167-56132108	hs|19q13.42
A_32_P91902	0.999916	0.00693852	3.44039	up	238.89	57.8962	170.501	17.7753	32.6191	28.1046	-0.30419	-0.872838	-0.976894	-2.01162	-2.51095	-2.97908	Detected	Detected	Detected	Not Detected	Not Detected	Not Detected	0	A_32_P91902	A_32_P91902	AAGGAGGACGTGAGTATTCCTTACAAGGCTCCGAAACAATTCTTTCTTCACTTAGTTTTC	NM_030927	NM_030927	NM_030927	Hs.718943	81619	TSPAN14	tetraspanin 14	ENST00000429989		GO:0016020(membrane)|GO:0016021(integral to membrane)	"Homo sapiens tetraspanin 14 (TSPAN14), transcript variant 1, mRNA [NM_030927]"	chr10:82281858-82281917	hs|10q23.1
A_23_P339818	0.999916	0.0406575	3.43105	up	124.725	98.8709	101.634	16.6978	22.1674	23.5896	-1.24178	-0.10076	-1.72329	-2.10183	-3.06822	-3.23174	Detected	Detected	Detected	Not Detected	Not Detected	Not Detected	0	A_23_P339818	A_23_P339818	GCACAGTAAGAAACAATAGGCAAGCGTTATGTTTTTGGTAAGTTAACTATGAAAGCTTTC	NM_183376	NM_183376	NM_183376	Hs.6093	91947	ARRDC4	arrestin domain containing 4	ENST00000268042	THC2601284	GO:0007165(signal transduction)	"Homo sapiens arrestin domain containing 4 (ARRDC4), mRNA [NM_183376]"	chr15:98516895-98516954	hs|15q26.3
A_33_P3343616	0.999916	0.0423185	3.42366	up	178.906	97.9054	140.397	21.6836	17.1797	46.2897	-0.721335	-0.114919	-1.25716	-1.72489	-3.43595	-2.2592	Detected	Detected	Detected	Not Detected	Not Detected	Not Detected	0	A_33_P3343616	A_33_P3343616	CCAGTATCTCAAACCTCCTTGTGTGCTTTTCATGGGCTTAATAAAGCACCATGGTTTTTT	ENST00000378879		AK160370	Hs.730891	57649	PHF12	PHD finger protein 12	ENST00000378879	THC2475511	"GO:0005515(protein binding)|GO:0005634(nucleus)|GO:0005730(nucleolus)|GO:0008270(zinc ion binding)|GO:0017053(transcriptional repressor complex)|GO:0035091(phosphatidylinositol binding)|GO:0045892(negative regulation of transcription, DNA-dependent)|GO:0046872(metal ion binding)"	PHD finger protein 12 [Source:HGNC Symbol;Acc:20816] [ENST00000378879]	chr17:27237154-27237095	hs|17q11.2
A_24_P131392	0.999916	0.00217025	3.41468	up	212.686	88.5324	308.508	21.1869	32.6214	59.4024	-0.47181	-0.2601	-0.121367	-1.75832	-2.51084	-1.89936	Detected	Detected	Detected	Not Detected	Not Detected	Not Detected	0	A_24_P131392	A_24_P131392	CTATGCCCTGGTTATTCTAATCCCAATTACATGTACTTAGCAAAGTGTTATACTGATCTT	NM_144713	NM_144713	NM_144713	Hs.591566	151393	FAM82A1	"family with sequence similarity 82, member A1"	ENST00000442857	THC2480570	GO:0000922(spindle pole)|GO:0005488(binding)|GO:0005737(cytoplasm)|GO:0005856(cytoskeleton)|GO:0005874(microtubule)|GO:0016020(membrane)|GO:0016021(integral to membrane)	"Homo sapiens family with sequence similarity 82, member A1 (FAM82A1), transcript variant 1, mRNA [NM_144713]"	chr2:38231143-38231293	hs|2p22.2
A_21_P0001126	0.999916	0.00663162	3.40191	up	184.034	39.6851	265.572	14.1622	27.7474	35.2779	-0.680565	-1.41771	-0.337572	-2.33944	-2.74431	-2.65112	Detected	Detected	Detected	Not Detected	Not Detected	Not Detected	0	A_21_P0001126	A_21_P0001126	AATGACATCCACAGTCACAGATCACGGAGTGATTTCAGATGAAGATGGTGCTGGCAGTTT	BC021746		BC021746	Hs.638707		XLOC_000818			THC2615778		"Q7D6H2_MYCTU (Q7D6H2) DHH family protein, partial (5%) [THC2615778]"	chr1:46913180-46912815	hs|1p33
A_23_P106069	0.999916	0.0174813	3.39039	up	287.676	115.852	138.615	17.7049	42.2052	44.6397	-0.0360937	0.127908	-1.2756	-2.01734	-2.13924	-2.31156	Detected	Detected	Detected	Not Detected	Not Detected	Not Detected	0	A_23_P106069	A_23_P106069	GAGGCCCTGTTTTCTTGCTACTCATACGTGAAAATGAGAAAGAAAAAAGGAAAGAAAGAC	ENST00000390428		X58747	Hs.455888				ENST00000390428	NP1171923		T cell receptor alpha variable 6 [Source:HGNC Symbol;Acc:12144] [ENST00000390428]	chr14:22237165-22237224	hs|14q11.2
A_21_P0007222	0.999916	0.00579245	3.38841	up	139.753	86.6338	285.95	15.0909	46.3182	35.8262	-1.07765	-0.291376	-0.230915	-2.24781	-2.00508	-2.62887	Detected	Detected	Detected	Not Detected	Not Detected	Not Detected	0	A_21_P0007222	A_21_P0007222	GGCACTTTGAGCTACAGATGAGTTTAAATACTTTGTGTTTTTCTTAGTCAAACATGTGCA	ENST00000535746		BX956036	Hs.446495		XLOC_009181		ENST00000535746	THC2562319		"DKFZp781J1775_r1 781 (synonym: hlcc4) Homo sapiens cDNA clone DKFZp781J1775 5', mRNA sequence [BX956036]"	chr12:8482118-8482177	hs|12p13.31
A_32_P77977	0.999916	0.0199941	3.37947	up	362.098	42.6314	245.625	16.3418	38.1586	44.3309	0.295842	-1.31439	-0.450218	-2.13293	-2.28466	-2.32158	Detected	Detected	Detected	Not Detected	Not Detected	Not Detected	0	A_32_P77977	A_32_P77977	GTGGACAATTACTGTGAGTAGTCTAGTTGATTTCCTCCATTTTGTAAAACGAGGCATCAC	NM_016037	NM_016037	NM_016037	Hs.472038	51118	UTP11L	"UTP11-like, U3 small nucleolar ribonucleoprotein, (yeast)"	ENST00000373014	THC2583006	GO:0005515(protein binding)|GO:0005615(extracellular space)|GO:0005634(nucleus)|GO:0005730(nucleolus)|GO:0005737(cytoplasm)|GO:0006364(rRNA processing)|GO:0006917(induction of apoptosis)|GO:0007399(nervous system development)|GO:0032040(small-subunit processome)|GO:0048011(nerve growth factor receptor signaling pathway)	"Homo sapiens UTP11-like, U3 small nucleolar ribonucleoprotein, (yeast) (UTP11L), mRNA [NM_016037]"	chr1:38489953-38490012	hs|1p34.3
A_23_P116898	0.999916	0.0441702	3.36763	down	359.113	250.512	204.361	216.852	837.526	1087.89	0.283901	1.2405	-0.715555	1.59715	2.1714	2.2955	Detected	Detected	Detected	Detected	Detected	Detected	0	A_23_P116898	A_23_P116898	CTTGTTCTTCACGGTTCTGCAAGATGTCCCAGTAAGAGATCTGAAACCAGCCATAGTGAA	NM_000014	NM_000014	NM_000014	Hs.212838	2	A2M	alpha-2-macroglobulin	ENST00000540099	NP1159902	"GO:0001869(negative regulation of complement activation, lectin pathway)|GO:0002576(platelet degranulation)|GO:0004867(serine-type endopeptidase inhibitor activity)|GO:0005515(protein binding)|GO:0005576(extracellular region)|GO:0005615(extracellular space)|GO:0005829(cytosol)|GO:0007264(small GTPase mediated signal transduction)|GO:0007596(blood coagulation)|GO:0007597(blood coagulation, intrin…	"Homo sapiens alpha-2-macroglobulin (A2M), mRNA [NM_000014]"	chr12:9221418-9221359	hs|12p13.31
A_23_P120062	0.999916	0.0148754	3.346	up	169.523	96.19	159.767	14.6201	22.884	58.4919	-0.799058	-0.14042	-1.07071	-2.29353	-3.02232	-1.92165	Detected	Detected	Detected	Not Detected	Not Detected	Not Detected	0	A_23_P120062	A_23_P120062	TCTGTGGTGTTCTAAGGAATTAAATGCACTGGAGCTTTAAGAGCTCAACGTGTTTCCCTT	NM_003203	NM_003203	NM_003203	Hs.303808	6936	C2orf3	chromosome 2 open reading frame 3	ENST00000492826	THC2489480	"GO:0003677(DNA binding)|GO:0003700(sequence-specific DNA binding transcription factor activity)|GO:0005634(nucleus)|GO:0006355(regulation of transcription, DNA-dependent)|GO:0045892(negative regulation of transcription, DNA-dependent)"	"Homo sapiens chromosome 2 open reading frame 3 (C2orf3), transcript variant 1, mRNA [NM_003203]"	chr2:75891606-75891547	hs|2p12
A_23_P88470	0.999916	0.0299367	3.34514	up	161.663	68.2218	127.384	20.9951	18.4394	27.2808	-0.867544	-0.636075	-1.39749	-1.77144	-3.33387	-3.022	Detected	Detected	Detected	Not Detected	Not Detected	Not Detected	0	A_23_P88470	A_23_P88470	TGTATAGCAGAGGATCTCATTTGACTTTGTTTTGATGAGGGTGATGCTCTCTCTTATGTG	NM_017672	NM_017672	NM_017672	Hs.512894	54822	TRPM7	"transient receptor potential cation channel, subfamily M, member 7"	ENST00000313478	THC2461668	GO:0000166(nucleotide binding)|GO:0001726(ruffle)|GO:0003779(actin binding)|GO:0004674(protein serine/threonine kinase activity)|GO:0005216(ion channel activity)|GO:0005262(calcium channel activity)|GO:0005524(ATP binding)|GO:0005886(plasma membrane)|GO:0006811(ion transport)|GO:0008219(cell death)|GO:0016021(integral to membrane)|GO:0016301(kinase activity)|GO:0016340(calcium-dependent cell-matr…	"Homo sapiens transient receptor potential cation channel, subfamily M, member 7 (TRPM7), mRNA [NM_017672]"	chr15:50853618-50853559	hs|15q21.2
A_32_P96134	0.999916	0.0175041	3.33242	up	169.589	44.3467	145.038	16.8127	26.0438	18.9424	-0.798495	-1.25748	-1.21025	-2.09194	-2.83572	-3.54826	Detected	Detected	Detected	Not Detected	Not Detected	Not Detected	0	A_32_P96134	A_32_P96134	ATAACTGCTTCATTTGCTGGGAACCATTACAAGTAGTATAAATTAGCTTTTTCCAGAAGG	NM_015283	NM_015283	NM_015283	Hs.408623	23333	DPY19L1	dpy-19-like 1 (C. elegans)	ENST00000310974	THC2556798	GO:0016020(membrane)|GO:0016021(integral to membrane)	"Homo sapiens dpy-19-like 1 (C. elegans) (DPY19L1), mRNA [NM_015283]"	chr7:34969084-34969025	hs|7p14.3
A_24_P69095	0.999916	0.0195125	3.32755	up	154.367	148.17	203.717	15.5717	37.7924	60.4705	-0.934174	0.482875	-0.720111	-2.20257	-2.29857	-1.87366	Detected	Detected	Detected	Not Detected	Not Detected	Not Detected	0	A_24_P69095	A_24_P69095	TTGTTTACTAAGCATGTGCCGTCGTAGGTATTAGTGCTAGTCTCAAATAGGTGCTTCCCC	NM_003633	NM_003633	NM_003633	Hs.104925	8507	ENC1	ectodermal-neural cortex 1 (with BTB-like domain)	ENST00000302351	THC2495238	GO:0003779(actin binding)|GO:0005634(nucleus)|GO:0005737(cytoplasm)|GO:0005856(cytoskeleton)|GO:0007275(multicellular organismal development)|GO:0007399(nervous system development)|GO:0016363(nuclear matrix)	"Homo sapiens ectodermal-neural cortex 1 (with BTB-like domain) (ENC1), mRNA [NM_003633]"	chr5:73924314-73924255	hs|5q13.3
A_24_P386746	0.999916	0.0435424	3.29703	up	713.895	120.585	705.183	19.8676	143.63	167.026	1.27517	0.185675	1.07132	-1.85107	-0.372374	-0.407886	Detected	Detected	Detected	Detected	Detected	Not Detected	0	A_24_P386746	A_24_P386746	GAGGACGCTCAGCACCTTCCGAAACTACACTGTGCAGTTTGATGTGGGAGTGGAGTTTGA	NM_031491	NM_031491	NM_031491	Hs.729110	83758	RBP5	"retinol binding protein 5, cellular"	ENST00000543045	THC2552974	GO:0005215(transporter activity)|GO:0005501(retinoid binding)|GO:0005737(cytoplasm)|GO:0006810(transport)|GO:0008289(lipid binding)|GO:0016918(retinal binding)|GO:0019841(retinol binding)	"Homo sapiens retinol binding protein 5, cellular (RBP5), mRNA [NM_031491]"	chr12:7280932-7280873	hs|12p13.31
A_33_P3214481	0.999916	0.00466471	3.29679	up	187.498	64.6881	194.388	19.8667	26.1704	35.6119	-0.653662	-0.712805	-0.787735	-1.85114	-2.82873	-2.63753	Detected	Detected	Detected	Not Detected	Not Detected	Not Detected	0	A_33_P3214481	A_33_P3214481	CTTAGGAGACTGGAAGTTTAAAAATGTACAAGTCCTTTCAGTGATGAGGGAATTGATTTT	NM_001142595	NM_001142595	NM_001142595	Hs.500047	5033	P4HA1	"prolyl 4-hydroxylase, alpha polypeptide I"	ENST00000412021	THC2491631	"GO:0004656(procollagen-proline 4-dioxygenase activity)|GO:0005488(binding)|GO:0005506(iron ion binding)|GO:0005739(mitochondrion)|GO:0005783(endoplasmic reticulum)|GO:0005788(endoplasmic reticulum lumen)|GO:0016702(oxidoreductase activity, acting on single donors with incorporation of molecular oxygen, incorporation of two atoms of oxygen)|GO:0016706(oxidoreductase activity, acting on paired don…	"Homo sapiens prolyl 4-hydroxylase, alpha polypeptide I (P4HA1), transcript variant 3, mRNA [NM_001142595]"	chr10:74767142-74767083	hs|10q22.1
A_23_P70785	0.999916	0.0266832	3.28699	up	291.019	132.205	177.899	20.3454	31.5843	84.3969	-0.0194244	0.318398	-0.915622	-1.81679	-2.55746	-1.3927	Detected	Detected	Detected	Not Detected	Not Detected	Not Detected	0	A_23_P70785	A_23_P70785	TCCCCAGAAAGTGAAGGAAAAGAGACCTTTAGGGATGTTGCTGGTCAAGTCTTGATTTGA	NM_001624	NM_001624	NM_001624	Hs.728842	202	AIM1	absent in melanoma 1	ENST00000369066	THC2581161	GO:0003674(molecular_function)|GO:0005529(sugar binding)|GO:0005575(cellular_component)|GO:0008150(biological_process)	"Homo sapiens absent in melanoma 1 (AIM1), mRNA [NM_001624]"	chr6:107017763-107017822	hs|6q21
A_23_P251927	0.999916	0.0212235	3.2842	up	129.148	94.0208	130.731	17.0999	26.4605	27.8691	-1.19151	-0.173326	-1.36008	-2.0675	-2.81282	-2.99122	Detected	Detected	Detected	Not Detected	Not Detected	Not Detected	0	A_23_P251927	A_23_P251927	GGGATCAGTCATTAAAGGACACTCTTGAGTATTAGTAAACCCTCTTATGATGATTAAAAG	NM_017812	NM_017812	NM_017812	Hs.655010	54927	CHCHD3	coiled-coil-helix-coiled-coil-helix domain containing 3	ENST00000476546	THC2729332	GO:0005515(protein binding)|GO:0005739(mitochondrion)|GO:0005743(mitochondrial inner membrane)|GO:0007007(inner mitochondrial membrane organization)|GO:0008053(mitochondrial fusion)|GO:0016020(membrane)|GO:0019902(phosphatase binding)|GO:0032947(protein complex scaffold)	"Homo sapiens coiled-coil-helix-coiled-coil-helix domain containing 3 (CHCHD3), mRNA [NM_017812]"	chr7:132470202-132470143	hs|7q32.3
A_32_P206050	0.999916	0.00997756	3.26953	up	254.733	45.3185	295.374	16.3594	32.1531	52.1918	-0.211549	-1.22621	-0.184134	-2.13137	-2.53171	-2.08606	Detected	Detected	Detected	Not Detected	Not Detected	Not Detected	0	A_32_P206050	A_32_P206050	TTTTGAACAGAAAACACAACAATGACCTATACCGTGAGAAAAGCCATTTTATCTTCTTCG	NM_015279	NM_015279	NM_015279	Hs.192492	23329	TBC1D30	"TBC1 domain family, member 30"	ENST00000229088	THC2618324	GO:0005097(Rab GTPase activator activity)|GO:0005622(intracellular)	"Homo sapiens TBC1 domain family, member 30 (TBC1D30), mRNA [NM_015279]"	chr12:65271222-65271281	hs|12q14.3
A_33_P3396431	0.999916	0.0321903	3.23698	up	949.262	111.202	378.852	31.8249	93.8938	111.034	1.68627	0.068809	0.174955	-1.17133	-0.985634	-0.996951	Detected	Detected	Detected	Detected	Detected	Not Detected	0	A_33_P3396431	A_33_P3396431	CTCTGAAGGAGTCTTAAGATTCTGTAGAATCAATGAAAGATTCTATGTTCTAACGCCTTT	THC2620859								THC2620859		"HUMHAMRT reverse transcriptase {Homo sapiens} (exp=-1; wgp=0; cg=0), partial (7%) [THC2620859]"	chr1:149575003-149574944	hs|1q21.2
A_23_P17393	0.999916	0.0362529	3.22141	up	300.157	69.0772	569.32	21.6714	39.8852	114.952	0.0251799	-0.618098	0.762562	-1.7257	-2.22081	-0.94693	Detected	Detected	Detected	Not Detected	Not Detected	Not Detected	0	A_23_P17393	A_23_P17393	AGGCAGCCAGTGTGACACTGCTTTAAACTGCATTTTTCTAATGGGCTAAACCCAGATGGT	NM_001316	NM_001316	NM_001316	Hs.90073	1434	CSE1L	CSE1 chromosome segregation 1-like (yeast)	ENST00000476393	THC2718874	GO:0005515(protein binding)|GO:0005634(nucleus)|GO:0005737(cytoplasm)|GO:0006886(intracellular protein transport)|GO:0006915(apoptosis)|GO:0008262(importin-alpha export receptor activity)|GO:0008283(cell proliferation)|GO:0008565(protein transporter activity)	"Homo sapiens CSE1 chromosome segregation 1-like (yeast) (CSE1L), mRNA [NM_001316]"	chr20:47712950-47713009	hs|20q13.13
A_23_P168951	0.999916	0.0175381	3.21896	up	476.293	69.8793	313.849	29.6418	47.0613	63.1747	0.691312	-0.601442	-0.0966082	-1.27386	-1.98212	-1.81054	Detected	Detected	Detected	Not Detected	Not Detected	Not Detected	0	A_23_P168951	A_23_P168951	CCCGCCTCTGTTAGCATGATCAGTACTATTGTGACATTAAAACAACAACAATAAGATCTT	NM_014943	NM_014943	NM_014943	Hs.377090	22882	ZHX2	zinc fingers and homeoboxes 2	ENST00000314393	THC2462991	"GO:0000122(negative regulation of transcription from RNA polymerase II promoter)|GO:0003700(sequence-specific DNA binding transcription factor activity)|GO:0005515(protein binding)|GO:0005622(intracellular)|GO:0005634(nucleus)|GO:0005730(nucleolus)|GO:0005737(cytoplasm)|GO:0005886(plasma membrane)|GO:0006402(mRNA catabolic process)|GO:0008270(zinc ion binding)|GO:0035019(somatic stem cell mainte…	"Homo sapiens zinc fingers and homeoboxes 2 (ZHX2), mRNA [NM_014943]"	chr8:123986299-123986358	hs|8q24.13
A_23_P250607	0.999916	0.0492933	3.18741	up	101.33	28.7182	133.443	16.303	15.5323	13.3256	-1.54148	-1.88434	-1.33045	-2.13635	-3.58139	-4.05568	Detected	Not Detected	Detected	Not Detected	Not Detected	Not Detected	0	A_23_P250607	A_23_P250607	AGAGCGTATTTGGATATGAGTATCCTTTGCTTATCTTTGTAGTACTGAAAATTTGCCGAA	NM_005032	NM_005032	NM_005032	Hs.496622	5358	PLS3	plastin 3	ENST00000481823	THC2472215	GO:0003779(actin binding)|GO:0005509(calcium ion binding)|GO:0005737(cytoplasm)	"Homo sapiens plastin 3 (PLS3), transcript variant 1, mRNA [NM_005032]"	chrX:114884316-114884375	hs|Xq23
A_23_P18422	0.999916	0.0201729	3.18653	up	250.5	114.092	220.639	17.5172	31.9619	97.9515	-0.235726	0.105821	-0.604991	-2.03272	-2.54031	-1.17782	Detected	Detected	Detected	Not Detected	Not Detected	Not Detected	0	A_23_P18422	A_23_P18422	CAGTAGAAAACCATATGGGGACTATAGTGCAACCTATTTGGGTAAAGAAACCATTTGCTA	NM_007208	NM_007208	NM_007208	Hs.205163	11222	MRPL3	mitochondrial ribosomal protein L3	ENST00000264995	THC2469728	GO:0003723(RNA binding)|GO:0003735(structural constituent of ribosome)|GO:0005622(intracellular)|GO:0005739(mitochondrion)|GO:0005762(mitochondrial large ribosomal subunit)|GO:0005840(ribosome)|GO:0006412(translation)	"Homo sapiens mitochondrial ribosomal protein L3 (MRPL3), nuclear gene encoding mitochondrial protein, mRNA [NM_007208]"	chr3:131181203-131181144	hs|3q22.1
A_23_P58967	0.999916	0.0410886	3.17467	up	372.099	233.912	244.203	44.394	59.9682	70.2156	0.335147	1.14159	-0.458593	-0.691125	-1.63247	-1.6581	Detected	Detected	Detected	Not Detected	Not Detected	Not Detected	0	A_23_P58967	A_23_P58967	GGTAGAATGTTCAGGTTTCACCATGGATTTTCTACTTATTTCGTTTTTGGAATCACCTTA	NM_014827	NM_014827	NM_014827	Hs.532399	9877	ZC3H11A	zinc finger CCCH-type containing 11A	ENST00000495527	THC2502603	GO:0003676(nucleic acid binding)|GO:0005515(protein binding)|GO:0008270(zinc ion binding)|GO:0046872(metal ion binding)	"Homo sapiens zinc finger CCCH-type containing 11A (ZC3H11A), mRNA [NM_014827]"	chr1:203823011-203823200	hs|1q32.1
A_21_P0014241	0.999916	0.0117269	3.16764	up	243.352	110.063	189.113	15.4778	36.105	80.2472	-0.277495	0.053957	-0.827428	-2.21129	-2.36447	-1.46544	Detected	Detected	Detected	Not Detected	Not Detected	Not Detected	0	A_21_P0014241	A_21_P0014241	AGCAGAAGGCAGCGAGGTTTGTACACGCTGATTGCAGTTACTTAGGCACATTAAAAGATC	ENST00000478815	XR_108991	XR_108991			RNF183	ring finger protein 183	ENST00000478815	THC2677174	GO:0008270(zinc ion binding)|GO:0016020(membrane)|GO:0016021(integral to membrane)|GO:0046872(metal ion binding)	"PREDICTED: Homo sapiens hypothetical LOC100507626 (LOC100507626), miscRNA [XR_108991]"	chr9:116061867-116061808	hs|9q32
A_24_P854913	0.999916	0.036911	3.16277	up	322.127	122.708	131.64	21.977	36.7863	57.2465	0.127093	0.210855	-1.35008	-1.7055	-2.33749	-1.9527	Detected	Detected	Detected	Not Detected	Not Detected	Not Detected	0	A_24_P854913	A_24_P854913	CAGGACGTTCTCTTCCTTTTGAACCTTTATCCCAGAGGTGAAAATATCCAATATGTTGTT	NM_001127395	NM_001127395	NM_001127395	Hs.664764	151194	METTL21A	methyltransferase like 21A	ENST00000411432	THC2537371	GO:0008168(methyltransferase activity)|GO:0016020(membrane)|GO:0016021(integral to membrane)|GO:0016740(transferase activity)	"Homo sapiens methyltransferase like 21A (METTL21A), transcript variant 2, mRNA [NM_001127395]"	chr2:208473951-208473892	hs|2q33.3
A_24_P83922	0.999916	0.0228293	3.1402	up	393.831	128.03	512.204	16.6396	101.324	139.204	0.417038	0.272106	0.610043	-2.10687	-0.875753	-0.670756	Detected	Detected	Detected	Detected	Detected	Not Detected	0	A_24_P83922	A_24_P83922	GCAGTGGTAGGAAACACAAAGAGAATGTGAAAGACTACTATCAGAAATGGATGAAAGAGC	NM_003093	NM_003093	NM_003093	Hs.1063	6631	SNRPC	small nuclear ribonucleoprotein polypeptide C	ENST00000540181	THC2547519	"GO:0000387(spliceosomal snRNP assembly)|GO:0000398(nuclear mRNA splicing, via spliceosome)|GO:0003676(nucleic acid binding)|GO:0003723(RNA binding)|GO:0003727(single-stranded RNA binding)|GO:0005515(protein binding)|GO:0005634(nucleus)|GO:0005685(U1 snRNP)|GO:0008270(zinc ion binding)|GO:0015030(Cajal body)|GO:0030529(ribonucleoprotein complex)|GO:0030619(U1 snRNA binding)|GO:0042803(protein hom…	"Homo sapiens small nuclear ribonucleoprotein polypeptide C (SNRPC), transcript variant 1, mRNA [NM_003093]"	chr6:34730394-34730453	hs|6p21.31
A_23_P78479	0.999916	0.014635	3.12123	up	1618.31	641.231	1662.51	77.5463	337.23	610.511	2.45588	2.59647	2.30862	0.113567	0.858998	1.46206	Detected	Detected	Detected	Detected	Detected	Not Detected	0	A_23_P78479	A_23_P78479	AGTCACAGCACACACTTTTCTCAACATTATTGGCTTCCTCCTAGAGTGTTGTGAGTGTGA	NM_015363	NM_015363	NM_015363	Hs.201776	23619	ZIM2	"zinc finger, imprinted 2"	ENST00000391708	THC2678758	"GO:0003677(DNA binding)|GO:0005575(cellular_component)|GO:0005622(intracellular)|GO:0005634(nucleus)|GO:0006355(regulation of transcription, DNA-dependent)|GO:0008270(zinc ion binding)|GO:0046872(metal ion binding)"	"Homo sapiens zinc finger, imprinted 2 (ZIM2), transcript variant 1, mRNA [NM_015363]"	chr19:57286046-57285987	hs|19q13.43
A_33_P3219260	0.999916	0.015554	3.11273	up	199.813	153.639	264.194	16.3461	53.2238	86.9796	-0.561891	0.535168	-0.345079	-2.13255	-1.80459	-1.34921	Detected	Detected	Detected	Not Detected	Not Detected	Not Detected	0	A_33_P3219260	A_33_P3219260	TGCATTACCCAAACCATATTGCACTTTTAGTTCCCTAGTTTTCTAGGTGAGCTTCATTCC	NM_016484	NM_016484	NM_016484	Hs.11042	51248	PDZD11	PDZ domain containing 11	ENST00000374454	THC2468601	GO:0005515(protein binding)|GO:0005576(extracellular region)|GO:0005829(cytosol)|GO:0008022(protein C-terminus binding)|GO:0016323(basolateral plasma membrane)	"Homo sapiens PDZ domain containing 11 (PDZD11), mRNA [NM_016484]"	chrX:69506801-69506742	hs|Xq13.1
A_33_P3270311	0.999916	0.0495242	3.10774	up	99.5305	41.0782	103.525	17.3391	16.06	14.2502	-1.56733	-1.36793	-1.69669	-2.04746	-3.53319	-3.9589	Detected	Detected	Detected	Not Detected	Not Detected	Not Detected	0	A_33_P3270311	A_33_P3270311	GGGTTATAGAAATCTGGAAATAAGAAAGGAAGAGCTCTCTGTATTCTATAATTGGAAGAG	NM_020760	NM_020760	NM_020760	Hs.654742	57520	HECW2	"HECT, C2 and WW domain containing E3 ubiquitin protein ligase 2"	ENST00000260983	THC2474526	GO:0004842(ubiquitin-protein ligase activity)|GO:0005622(intracellular)|GO:0005737(cytoplasm)|GO:0006464(protein modification process)|GO:0016874(ligase activity)|GO:0016881(acid-amino acid ligase activity)|GO:0042787(protein ubiquitination involved in ubiquitin-dependent protein catabolic process)	"Homo sapiens HECT, C2 and WW domain containing E3 ubiquitin protein ligase 2 (HECW2), mRNA [NM_020760]"	chr2:197064113-197064054	hs|2q32.3
A_23_P46369	0.999916	0.046677	3.10049	up	152.829	87.5888	110.227	20.2283	18.8507	36.5324	-0.948618	-0.27556	-1.6062	-1.82512	-3.30204	-2.60071	Detected	Detected	Detected	Not Detected	Not Detected	Not Detected	0	A_23_P46369	A_23_P46369	ATCACGGATGAGAAATCTTTCGAGAATATTCAGAACTGGATGAAAAGCATCAAGGAGAAT	NM_002870	NM_002870	NM_002870	Hs.151536	5872	RAB13	"RAB13, member RAS oncogene family"	ENST00000484297	THC2683743	GO:0000166(nucleotide binding)|GO:0003924(GTPase activity)|GO:0005525(GTP binding)|GO:0005737(cytoplasm)|GO:0005794(Golgi apparatus)|GO:0005886(plasma membrane)|GO:0005911(cell-cell junction)|GO:0005923(tight junction)|GO:0006184(GTP catabolic process)|GO:0007155(cell adhesion)|GO:0007264(small GTPase mediated signal transduction)|GO:0015031(protein transport)|GO:0016192(vesicle-mediated transpor…	"Homo sapiens RAB13, member RAS oncogene family (RAB13), mRNA [NM_002870]"	chr1:153955751-153955282	hs|1q21.3
A_24_P209285	0.999916	0.048893	3.09722	up	179.965	123.416	134.901	14.1438	26.2792	76.3476	-0.712825	0.219155	-1.31478	-2.34132	-2.82274	-1.5373	Detected	Detected	Detected	Detected	Not Detected	Not Detected	0	A_24_P209285	A_24_P209285	AACTGCATTGCCTATTCTTTTTTCCTGACATGCTATCAGGTATCAGTGTGTTGAATACAT	NM_018141	NM_018141	NM_018141	Hs.380887	55173	MRPS10	mitochondrial ribosomal protein S10	ENST00000053468	THC2579795	GO:0003674(molecular_function)|GO:0003735(structural constituent of ribosome)|GO:0005622(intracellular)|GO:0005739(mitochondrion)|GO:0005840(ribosome)|GO:0006412(translation)|GO:0008150(biological_process)	"Homo sapiens mitochondrial ribosomal protein S10 (MRPS10), nuclear gene encoding mitochondrial protein, mRNA [NM_018141]"	chr6:42174672-42174613	hs|6p21.1
A_33_P3281283	0.999916	0.0426344	3.0945	up	91.5183	44.2255	232.975	16.638	15.2208	35.3585	-1.68841	-1.26143	-0.526505	-2.10701	-3.61062	-2.64783	Detected	Detected	Detected	Not Detected	Not Detected	Not Detected	0	A_33_P3281283	A_33_P3281283	GCTGCAGAGAAACTATGCATTAGGTCTCTTTTCAATTAGAAACCTTTACTATTTCCAATG	NM_005226	NM_005226	NM_005226	Hs.585118	1903	S1PR3	sphingosine-1-phosphate receptor 3	ENST00000375846	THC2494541	GO:0001816(cytokine production)|GO:0004871(signal transducer activity)|GO:0004872(receptor activity)|GO:0004930(G-protein coupled receptor activity)|GO:0005886(plasma membrane)|GO:0005887(integral to plasma membrane)|GO:0006954(inflammatory response)|GO:0007186(G-protein coupled receptor protein signaling pathway)|GO:0007193(inhibition of adenylate cyclase activity by G-protein signaling pathway)…	"Homo sapiens sphingosine-1-phosphate receptor 3 (S1PR3), mRNA [NM_005226]"	chr9:91619814-91619873	hs|9q22.1
A_23_P375147	0.999916	0.0317567	3.08769	up	158.063	109.194	129.144	17.209	24.3948	50.7531	-0.90004	0.0425081	-1.3777	-2.05833	-2.93009	-2.12639	Detected	Detected	Detected	Not Detected	Not Detected	Not Detected	0	A_23_P375147	A_23_P375147	TTTCCCTTTGTGCTATAGGAATAGGATTAAATGGGGGAAGACTAGGATTTATAAGGCCTG	ENST00000373670		AK125196	Hs.709775	54542	RC3H2	ring finger and CCCH-type domains 2	ENST00000373670	THC2644233	GO:0003676(nucleic acid binding)|GO:0003677(DNA binding)|GO:0005624(membrane fraction)|GO:0005737(cytoplasm)|GO:0008150(biological_process)|GO:0008270(zinc ion binding)|GO:0009986(cell surface)|GO:0012505(endomembrane system)|GO:0016020(membrane)|GO:0046872(metal ion binding)|GO:0048471(perinuclear region of cytoplasm)	ring finger and CCCH-type domains 2 [Source:HGNC Symbol;Acc:21461] [ENST00000373670]	chr9:125607126-125607067	hs|9q33.2
A_23_P200298	0.999916	0.0291283	3.08247	up	107.02	69.4939	106.861	16.3793	19.5749	23.8151	-1.46266	-0.609419	-1.65094	-2.12962	-3.24766	-3.21801	Detected	Detected	Detected	Not Detected	Not Detected	Not Detected	0	A_23_P200298	A_23_P200298	TAGATTTTTAACAGGTGTCATTTGACTAAACGTTTCGGTAGAATGCTTCATACTTGAGTG	NM_000028	NM_000028	NM_000028	Hs.904	178	AGL	"amylo-alpha-1, 6-glucosidase, 4-alpha-glucanotransferase"	ENST00000294724	THC2461565	"GO:0004133(glycogen debranching enzyme activity)|GO:0004134(4-alpha-glucanotransferase activity)|GO:0004135(amylo-alpha-1,6-glucosidase activity)|GO:0005515(protein binding)|GO:0005529(sugar binding)|GO:0005625(soluble fraction)|GO:0005634(nucleus)|GO:0005730(nucleolus)|GO:0005737(cytoplasm)|GO:0005829(cytosol)|GO:0005975(carbohydrate metabolic process)|GO:0005978(glycogen biosynthetic process)|…	"Homo sapiens amylo-alpha-1, 6-glucosidase, 4-alpha-glucanotransferase (AGL), transcript variant 4, mRNA [NM_000028]"	chr1:100389229-100389288	hs|1p21.2
A_24_P126628	0.999916	0.0186455	3.07882	up	171.594	43.6977	200.079	14.6876	18.5939	52.9667	-0.781539	-1.27875	-0.746107	-2.28689	-3.32183	-2.0648	Detected	Detected	Detected	Not Detected	Not Detected	Not Detected	0	A_24_P126628	A_24_P126628	ATTATGACCCAGTGATGTCTTTTGGTGACTTAAGCTTATGAATTCAGGTTACAATTGAGT	NM_015257	NM_015257	NM_015257	Hs.591040	23306	TMEM194A	transmembrane protein 194A	ENST00000300128	THC2769180	GO:0003674(molecular_function)|GO:0008150(biological_process)|GO:0016020(membrane)|GO:0016021(integral to membrane)	"Homo sapiens transmembrane protein 194A (TMEM194A), transcript variant 2, mRNA [NM_015257]"	chr12:57450095-57450036	hs|12q13.3
A_33_P3309289	0.999916	0.000584332	3.07782	up	2781.33	1073.25	2713.54	190.425	518.005	792.537	3.23717	3.33954	3.01542	1.40966	1.47823	1.83852	Detected	Detected	Detected	Detected	Detected	Detected	0	A_33_P3309289	A_33_P3309289	ATGCTTTTCCAAGACAGCCAAGGCAGGTATAATTTTCCTCAGCAAGAAAGAGGAACCTCG	AK021929		AK021929	Hs.591947	6484	ST3GAL4	"ST3 beta-galactoside alpha-2,3-sialyltransferase 4"		THC2487605	"GO:0000139(Golgi membrane)|GO:0003836(beta-galactoside alpha-2,3-sialyltransferase activity)|GO:0005576(extracellular region)|GO:0005794(Golgi apparatus)|GO:0006486(protein glycosylation)|GO:0016020(membrane)|GO:0016021(integral to membrane)|GO:0018279(protein N-linked glycosylation via asparagine)|GO:0030173(integral to Golgi membrane)|GO:0032580(Golgi cisterna membrane)|GO:0043687(post-transla…	"Homo sapiens cDNA FLJ11867 fis, clone HEMBA1006976, weakly similar to H.sapiens mRNA for Gal-beta(1-3/1-4)GlcNAc alpha-2.3-sialyltransferase. [AK021929]"	chr11:126310189-126310248	hs|11q24.2
A_23_P258246	0.999916	0.0122972	3.06929	up	824.904	299.396	587.862	76.4018	98.659	187.45	1.48369	1.49768	0.808801	0.0921164	-0.914213	-0.241456	Detected	Detected	Detected	Detected	Detected	Not Detected	0	A_23_P258246	A_23_P258246	GTGTATGTGTATCTCACACTCATGCATTGTCCTCTTTTTATTTAGATTGGCAGTGTAGGG	NM_001923	NM_001923	NM_001923	Hs.290758	1642	DDB1	"damage-specific DNA binding protein 1, 127kDa"	ENST00000545894	THC2755310	"GO:0000075(cell cycle checkpoint)|GO:0000718(nucleotide-excision repair, DNA damage removal)|GO:0003677(DNA binding)|GO:0003684(damaged DNA binding)|GO:0005515(protein binding)|GO:0005634(nucleus)|GO:0005654(nucleoplasm)|GO:0005737(cytoplasm)|GO:0006281(DNA repair)|GO:0006289(nucleotide-excision repair)|GO:0016055(Wnt receptor signaling pathway)|GO:0031464(Cul4A-RING ubiquitin ligase complex)|GO…	"Homo sapiens damage-specific DNA binding protein 1, 127kDa (DDB1), mRNA [NM_001923]"	chr11:61067258-61067199	hs|11q12.2
A_23_P7056	0.999916	0.0139163	3.06404	up	227.67	150.97	293.328	16.5727	59.7432	99.6094	-0.373596	0.509881	-0.194162	-2.11268	-1.63789	-1.15361	Detected	Detected	Detected	Detected	Not Detected	Not Detected	0	A_23_P7056	A_23_P7056	TAAGACAAAACAAAACAGGACAATGTTACAAGAGTAAGAGGTTCTTACTTGTACATAGGC	NM_018115	NM_018115	NM_018115	Hs.632604	55153	SDAD1	SDA1 domain containing 1	ENST00000356260	THC2462518	GO:0003674(molecular_function)|GO:0005488(binding)|GO:0005634(nucleus)|GO:0005730(nucleolus)|GO:0015031(protein transport)|GO:0042273(ribosomal large subunit biogenesis)	"Homo sapiens SDA1 domain containing 1 (SDAD1), mRNA [NM_018115]"	chr4:76871443-76871384	hs|4q21.1
A_23_P215525	0.999916	0.0229927	3.05559	down	171.561	110.474	127.712	117.525	431.368	383.291	-0.781812	0.0593247	-1.39379	0.71341	1.21418	0.790482	Detected	Detected	Detected	Detected	Detected	Detected	0	A_23_P215525	A_23_P215525	TTTTTCAGGAAATCCGACGATGACTCTTGGGTGAGCAACGGCACCTATTTGGAACTTAGA	NM_015550	NM_015550	NM_015550	Hs.520259	26031	OSBPL3	oxysterol binding protein-like 3	ENST00000396429	THC2480505	GO:0006810(transport)|GO:0006869(lipid transport)|GO:0008289(lipid binding)	"Homo sapiens oxysterol binding protein-like 3 (OSBPL3), transcript variant 1, mRNA [NM_015550]"	chr7:24843941-24839847	hs|7p15.3
A_33_P3374293	0.999916	0.0141962	3.05421	up	225.377	118.488	155.563	14.5569	49.6766	56.7396	-0.388198	0.160366	-1.10918	-2.29978	-1.9041	-1.96553	Detected	Detected	Detected	Not Detected	Not Detected	Not Detected	0	A_33_P3374293	A_33_P3374293	GTCCTATTTTCAAATAAGAAATGGTAGCATAAGCTGTAAAACTGTAGTCTTCTCTGCAGA	NM_024854	NM_024854	NM_024854	Hs.709545	79912	PYROXD1	pyridine nucleotide-disulphide oxidoreductase domain 1		THC2604281	GO:0016491(oxidoreductase activity)	"Homo sapiens pyridine nucleotide-disulphide oxidoreductase domain 1 (PYROXD1), mRNA [NM_024854]"	chr12:21623980-21624039	hs|12p12.1
A_23_P218375	0.999916	0.0152584	3.05252	up	229.231	61.194	158.579	20.0326	23.4401	46.8674	-0.363734	-0.792917	-1.08147	-1.83914	-2.98768	-2.2413	Detected	Detected	Detected	Not Detected	Not Detected	Not Detected	0	A_23_P218375	A_23_P218375	TCCTTGGTGAAATATCTTTCAACAAATCTCTATATGAGGGACTGAATGCAGAGAACCACA	NM_002208	NM_002208	NM_002208	Hs.513867	3682	ITGAE	"integrin, alpha E (antigen CD103, human mucosal lymphocyte antigen 1; alpha polypeptide)"	ENST00000263087	THC2684249	GO:0004872(receptor activity)|GO:0005886(plasma membrane)|GO:0007155(cell adhesion)|GO:0007229(integrin-mediated signaling pathway)|GO:0008305(integrin complex)|GO:0009897(external side of plasma membrane)|GO:0016021(integral to membrane)	"Homo sapiens integrin, alpha E (antigen CD103, human mucosal lymphocyte antigen 1; alpha polypeptide) (ITGAE), mRNA [NM_002208]"	chr17:3623668-3623609	hs|17p13.2
A_23_P387943	0.999916	0.0221283	3.03185	up	95.8738	37.4745	166.012	14.6117	14.5139	28.3976	-1.62133	-1.5004	-1.01539	-2.29437	-3.67923	-2.96412	Detected	Detected	Detected	Not Detected	Not Detected	Not Detected	0	A_23_P387943	A_23_P387943	TGATAAAATGTTCCTTTTGACAATATACACGGATTATTATTTGTACTTTGTTTTTCCATG	NM_032982	NM_032982	NM_032982	Hs.368982	835	CASP2	"caspase 2, apoptosis-related cysteine peptidase"	ENST00000310447	THC2553686	GO:0001554(luteolysis)|GO:0003407(neural retina development)|GO:0004197(cysteine-type endopeptidase activity)|GO:0005515(protein binding)|GO:0005622(intracellular)|GO:0005624(membrane fraction)|GO:0005625(soluble fraction)|GO:0005634(nucleus)|GO:0005737(cytoplasm)|GO:0005739(mitochondrion)|GO:0005829(cytosol)|GO:0006508(proteolysis)|GO:0006915(apoptosis)|GO:0007420(brain development)|GO:0007568(a…	"Homo sapiens caspase 2, apoptosis-related cysteine peptidase (CASP2), transcript variant 1, mRNA [NM_032982]"	chr7:143004450-143004509	hs|7q34
A_24_P144620	0.999916	0.0101197	3.02725	up	193.26	48.7126	303.646	16.442	30.336	58.1311	-0.609998	-1.12201	-0.144287	-2.12411	-2.61563	-1.93058	Detected	Detected	Detected	Not Detected	Not Detected	Not Detected	0	A_24_P144620	A_24_P144620	TTACAACATTATCATTGGCTAAAAAGAAAAGCCCTGAATGGTTCAATAAGGGAAGTATGG	NM_018452	NM_018452	NM_018452	Hs.157212	729515	C6orf35	chromosome 6 open reading frame 35	ENST00000367144	THC2626016	GO:0016020(membrane)|GO:0016021(integral to membrane)	"Homo sapiens chromosome 6 open reading frame 35 (C6orf35), mRNA [NM_018452]"	chr6:157743786-157739942	hs|6q25.3
A_24_P119577	0.999916	0.0049321	3.01831	up	711.762	157.403	758.431	37.9114	150.868	152.026	1.27086	0.570082	1.17634	-0.918859	-0.301447	-0.543644	Detected	Detected	Detected	Detected	Detected	Not Detected	0	A_24_P119577	A_24_P119577	AAGGTAGCCACACAATAACTCTAACTTGACTTCTAACCATTCTATCTTATTGATTTGGAG	NM_001048183	NM_001048183	NM_001048183	Hs.225641	65979	PHACTR4	phosphatase and actin regulator 4	ENST00000373836	THC2461679	GO:0003779(actin binding)|GO:0004864(protein phosphatase inhibitor activity)	"Homo sapiens phosphatase and actin regulator 4 (PHACTR4), transcript variant 1, mRNA [NM_001048183]"	chr1:28826368-28826427	hs|1p35.3
A_23_P128408	0.999916	0.0282968	3.0145	up	93.7383	56.5617	100.602	15.0932	16.2359	22.3591	-1.65383	-0.906482	-1.73802	-2.24759	-3.51748	-3.30902	Detected	Detected	Detected	Not Detected	Not Detected	Not Detected	0	A_23_P128408	A_23_P128408	TTAAGATGTGAAAGCTGCAAGAATGTTGCAGTGAACACCATTTCAGAGCTCTCAGTGTGC	NM_016399	NM_016399	NM_016399	Hs.69499	51499	TRIAP1	TP53 regulated inhibitor of apoptosis 1	ENST00000546954	THC2619347	"GO:0005515(protein binding)|GO:0005737(cytoplasm)|GO:0005739(mitochondrion)|GO:0006916(anti-apoptosis)|GO:0006977(DNA damage response, signal transduction by p53 class mediator resulting in cell cycle arrest)|GO:0030330(DNA damage response, signal transduction by p53 class mediator)|GO:0043027(caspase inhibitor activity)|GO:0043154(negative regulation of caspase activity)|GO:0048471(perinuclear …	"Homo sapiens TP53 regulated inhibitor of apoptosis 1 (TRIAP1), mRNA [NM_016399]"	chr12:120882083-120882024	hs|12q24.31
A_33_P3234317	0.999916	0.0310144	3.00895	up	350.887	53.5269	315.978	15.9734	40.5545	94.6303	0.25047	-0.986043	-0.086853	-2.16582	-2.1968	-1.22759	Detected	Detected	Detected	Detected	Not Detected	Not Detected	0	A_33_P3234317	A_33_P3234317	CCCATGAAGTTTATAGAGCATACCCTTGTATAGCTTCAGGTACTAGAATTAAAATTGATC	NM_012250	NM_012250	NM_012250	Hs.502004	22800	RRAS2	related RAS viral (r-ras) oncogene homolog 2	ENST00000545643	THC2603796	GO:0000166(nucleotide binding)|GO:0003924(GTPase activity)|GO:0005515(protein binding)|GO:0005525(GTP binding)|GO:0005622(intracellular)|GO:0005783(endoplasmic reticulum)|GO:0005886(plasma membrane)|GO:0006184(GTP catabolic process)|GO:0007165(signal transduction)|GO:0007265(Ras protein signal transduction)|GO:0009987(cellular process)|GO:0030335(positive regulation of cell migration)	"Homo sapiens related RAS viral (r-ras) oncogene homolog 2 (RRAS2), transcript variant 1, mRNA [NM_012250]"	chr11:14299538-14299479	hs|11p15.2
A_23_P4036	0.999916	0.0310897	2.99396	up	180.742	76.0414	149.411	20.3065	45.1928	23.4619	-0.706609	-0.479521	-1.16739	-1.81955	-2.04057	-3.23957	Detected	Detected	Detected	Not Detected	Not Detected	Not Detected	0	A_23_P4036	A_23_P4036	GGGAATCGAAACAGTTTGTTAATCTGATTGGGAGAGTTCCATGGGCAGATTTCCCTTCCT	NM_018469	NM_018469	NM_018469	Hs.175414	55852	TEX2	testis expressed 2	ENST00000258991	THC2476922	GO:0003674(molecular_function)|GO:0006665(sphingolipid metabolic process)|GO:0007165(signal transduction)|GO:0016020(membrane)|GO:0016021(integral to membrane)	"Homo sapiens testis expressed 2 (TEX2), mRNA [NM_018469]"	chr17:62225479-62225420	hs|17q23.3
A_32_P480330	0.999916	0.00509507	2.99185	up	301.154	80.7991	195.786	22.6082	46.6415	47.4714	0.0299654	-0.391968	-0.777399	-1.66464	-1.99505	-2.22283	Detected	Detected	Detected	Not Detected	Not Detected	Not Detected	0	A_32_P480330	A_32_P480330	AAATGAGGTTACATAAGTTAACACTAGAGATTTTAGTACACACTATACATAAATGCAGTT	NM_001142800	NM_001142800	NM_001142800	Hs.25067	346007	EYS	eyes shut homolog (Drosophila)	ENST00000370621	THC2672608	GO:0005509(calcium ion binding)|GO:0005576(extracellular region)|GO:0007601(visual perception)|GO:0050896(response to stimulus)	"Homo sapiens eyes shut homolog (Drosophila) (EYS), transcript variant 1, mRNA [NM_001142800]"	chr6:64430507-64430448	hs|6q12
A_21_P0013190	0.999916	0.0218206	2.98633	up	654.881	240.426	449.381	71.6262	109.325	95.4704	1.15069	1.18121	0.421263	-0.00100374	-0.766114	-1.21483	Detected	Detected	Detected	Not Detected	Not Detected	Not Detected	0	A_21_P0013190	A_21_P0013190	CCTGCTGGAATGTCACCAGAATAGAACCTCTTAATGAAGTTCAAAGCTGTGAAGGATTGG	NM_173812	NM_173812	NM_173812	Hs.533644		DPY19L2	dpy-19-like 2 (C. elegans)	ENST00000306389	THC2462159	GO:0007275(multicellular organismal development)|GO:0007283(spermatogenesis)|GO:0007286(spermatid development)|GO:0016020(membrane)|GO:0016021(integral to membrane)|GO:0030154(cell differentiation)	"Homo sapiens dpy-19-like 2 (C. elegans) (DPY19L2), mRNA [NM_173812]"	chr12:64041078-64038271	hs|12q14.2
A_33_P3330841	0.999916	0.0222737	2.98385	up	282.892	115.2	172.741	22.608	34.4749	76.5049	-0.0602846	0.119768	-0.958065	-1.66466	-2.43112	-1.53433	Detected	Detected	Detected	Detected	Not Detected	Not Detected	0	A_33_P3330841	A_33_P3330841	CCATCATATTTCCTATTATAATTACATCTCATTGTCCTGTGGAGGTGGACATGATAAACA	NM_004507	NM_004507	NM_004507	Hs.152983	3364	HUS1	HUS1 checkpoint homolog (S. pombe)	ENST00000458191	THC2624259	GO:0000075(cell cycle checkpoint)|GO:0000077(DNA damage checkpoint)|GO:0000724(double-strand break repair via homologous recombination)|GO:0004674(protein serine/threonine kinase activity)|GO:0005515(protein binding)|GO:0005634(nucleus)|GO:0005654(nucleoplasm)|GO:0005730(nucleolus)|GO:0005737(cytoplasm)|GO:0005794(Golgi apparatus)|GO:0006260(DNA replication)|GO:0006281(DNA repair)|GO:0006468(prot…	"Homo sapiens HUS1 checkpoint homolog (S. pombe) (HUS1), transcript variant 1, mRNA [NM_004507]"	chr7:48004060-48004001	hs|7p12.3
A_23_P44857	0.999916	0.0103133	2.98359	up	246.773	72.2176	164.262	14.9141	30.5895	67.9838	-0.257355	-0.553957	-1.03068	-2.26481	-2.60363	-1.7047	Detected	Detected	Detected	Not Detected	Not Detected	Not Detected	0	A_23_P44857	A_23_P44857	ATCATTCATGGTCTAAAAAACAATGAAACCAATGAAATGGCCTCTCTGATCATCACAGAA	ENST00000390455		BC070329	Hs.74647				ENST00000390455	NP078653		T cell receptor alpha variable 26-1 [Source:HGNC Symbol;Acc:12123] [ENST00000390455]	chr14:22592105-22592164	hs|14q11.2
A_33_P3245412	0.999916	0.00759227	2.97707	up	137.728	62.565	131.059	16.3277	22.9244	32.1769	-1.09871	-0.760952	-1.35646	-2.13417	-3.01978	-2.78386	Detected	Detected	Detected	Not Detected	Not Detected	Not Detected	0	A_33_P3245412	A_33_P3245412	CCTGAGCCTGTACCAACTAGATTCTTCATATGTATTTGTAACAGATTAAATTGGAAAGCA	NM_144964	NM_144964	NM_144964	Hs.655614	158234	RG9MTD3	RNA (guanine-9-) methyltransferase domain containing 3	ENST00000297994	THC2532280	GO:0008168(methyltransferase activity)|GO:0016740(transferase activity)	"Homo sapiens RNA (guanine-9-) methyltransferase domain containing 3 (RG9MTD3), mRNA [NM_144964]"	chr9:37778904-37778963	hs|9p13.2
A_33_P3296577	0.999916	0.0382628	2.97174	up	349.083	44.9219	136.217	16.31	32.6324	43.0323	0.243033	-1.23889	-1.30077	-2.13574	-2.51036	-2.36447	Detected	Detected	Detected	Not Detected	Not Detected	Not Detected	0	A_33_P3296577	A_33_P3296577	CAGGGTCATTTTACTTTGAGGCTTTTTGTTTTAAAATGTAGCCAAGGTTTTTACAAAGGG	NM_013318	NM_013318	NM_013318	Hs.495349	84726	PRRC2B	proline-rich coiled-coil 2B	ENST00000372249	THC2520280	GO:0005515(protein binding)	"Homo sapiens proline-rich coiled-coil 2B (PRRC2B), mRNA [NM_013318]"	chr9:134371651-134371710	hs|9q34.13
A_23_P165360	0.999916	0.0367304	2.9645	up	235.397	41.4196	405.875	17.2349	36.8728	67.2583	-0.325439	-1.35599	0.27436	-2.05616	-2.33411	-1.72017	Detected	Detected	Detected	Not Detected	Not Detected	Not Detected	0	A_23_P165360	A_23_P165360	GAGGCCTTGCAGGTCTTTAAAGAGGCCAGAAGTGTTCCCAGAACCTTGCTGTGTCTGTGC	NM_001040445	NM_001040445	NM_001040445	Hs.516788	51665	ASB1	ankyrin repeat and SOCS box containing 1	ENST00000438264	THC2471908	GO:0003674(molecular_function)|GO:0005622(intracellular)|GO:0007275(multicellular organismal development)|GO:0030539(male genitalia development)|GO:0035556(intracellular signal transduction)|GO:0042036(negative regulation of cytokine biosynthetic process)	"Homo sapiens ankyrin repeat and SOCS box containing 1 (ASB1), mRNA [NM_001040445]"	chr2:239353338-239355053	hs|2q37.3
A_33_P3378126	0.999916	0.0117814	2.96002	up	151.416	62.5847	144.85	17.2073	35.3615	24.4763	-0.962018	-0.760497	-1.21212	-2.05847	-2.39448	-3.1785	Detected	Detected	Detected	Not Detected	Not Detected	Not Detected	0	A_33_P3378126	A_33_P3378126	GACTGGGAATTTAAGAATGTGAACTTCTCACTAGAATTGGTATGGAAAAGCAAAATACTG	NM_058229	NM_058229	NM_058229	Hs.403933	114907	FBXO32	F-box protein 32	ENST00000287396	THC2463502	GO:0014889(muscle atrophy)	"Homo sapiens F-box protein 32 (FBXO32), transcript variant 1, mRNA [NM_058229]"	chr8:124515447-124515388	hs|8q24.13
A_32_P34	0.999916	0.0183021	2.95369	up	1210.98	226.136	1292.59	53.9528	233.808	306.419	2.03756	1.09281	1.94552	-0.409792	0.330589	0.467546	Detected	Detected	Detected	Detected	Detected	Not Detected	0	A_32_P34	A_32_P34	AAATGTACAAGACCACAATGGATGTCATCTTCATATTAATAGTTGGACTCAGAACCCATT	AK092544		AK092544	Hs.638992	100131581	LOC100131581	uncharacterized LOC100131581		THC2478143		"Homo sapiens cDNA FLJ35225 fis, clone PROST2001116. [AK092544]"	chr8:12437900-12437959	hs|8p23.1
A_33_P3260669	0.999916	0.00986652	2.95194	up	156.842	86.4551	189.326	22.123	30.4754	41.6545	-0.911227	-0.294355	-0.825801	-1.69594	-2.60902	-2.41141	Detected	Detected	Detected	Not Detected	Not Detected	Not Detected	0	A_33_P3260669	A_33_P3260669	CAGTCATTTCCTAAGCTACATATGGCCATCTTGACAGTGTTTTTTCTTTTGTGTGTTTAA	NM_006281	NM_006281	NM_006281	Hs.492333	6788	STK3	serine/threonine kinase 3	ENST00000419617	THC2463662	GO:0000166(nucleotide binding)|GO:0000287(magnesium ion binding)|GO:0001841(neural tube formation)|GO:0003157(endocardium development)|GO:0004672(protein kinase activity)|GO:0004674(protein serine/threonine kinase activity)|GO:0005515(protein binding)|GO:0005524(ATP binding)|GO:0005634(nucleus)|GO:0005737(cytoplasm)|GO:0006468(protein phosphorylation)|GO:0006915(apoptosis)|GO:0007165(signal trans…	"Homo sapiens serine/threonine kinase 3 (STK3), mRNA [NM_006281]"	chr8:99466971-99466912	hs|8q22.2
A_23_P140960	0.999916	0.0320076	2.94603	up	199.779	116.774	254.711	36.7237	38.9012	45.7758	-0.562137	0.139337	-0.397819	-0.964781	-2.25685	-2.2753	Detected	Detected	Detected	Not Detected	Not Detected	Not Detected	0	A_23_P140960	A_23_P140960	AGTGGAGATTATCATGGCCATGGAAGACGAATTTGGGTTTGAAATTCCTGATATAGATGC	NM_005003	NM_005003	NM_005003	Hs.189716	4706	NDUFAB1	"NADH dehydrogenase (ubiquinone) 1, alpha/beta subcomplex, 1, 8kDa"	ENST00000484769	THC2734212	"GO:0000036(acyl carrier activity)|GO:0005504(fatty acid binding)|GO:0005509(calcium ion binding)|GO:0005739(mitochondrion)|GO:0005743(mitochondrial inner membrane)|GO:0005747(mitochondrial respiratory chain complex I)|GO:0005759(mitochondrial matrix)|GO:0006120(mitochondrial electron transport, NADH to ubiquinone)|GO:0006633(fatty acid biosynthetic process)|GO:0006810(transport)|GO:0008137(NADH …	"Homo sapiens NADH dehydrogenase (ubiquinone) 1, alpha/beta subcomplex, 1, 8kDa (NDUFAB1), nuclear gene encoding mitochondrial protein, mRNA [NM_005003]"	chr16:23596691-23593672	hs|16p12.2
A_33_P3277943	0.999916	0.0446305	2.94546	up	302.414	32.0883	153.437	15.7177	29.9409	34.8403	0.0359869	-1.72426	-1.12903	-2.1891	-2.63455	-2.66913	Detected	Not Detected	Detected	Not Detected	Not Detected	Not Detected	0	A_33_P3277943	A_33_P3277943	GGTTTAATTAAGAAGCTACTGGTTTATTCCCAATTGTTGATGCCTTTAGGTATGTTGGAA	NM_144571	NM_144571	NM_144571	Hs.592519	246175	CNOT6L	"CCR4-NOT transcription complex, subunit 6-like"	ENST00000504123	THC2620311	"GO:0000288(nuclear-transcribed mRNA catabolic process, deadenylation-dependent decay)|GO:0000289(nuclear-transcribed mRNA poly(A) tail shortening)|GO:0004527(exonuclease activity)|GO:0005515(protein binding)|GO:0005737(cytoplasm)|GO:0005829(cytosol)|GO:0006397(mRNA processing)|GO:0016070(RNA metabolic process)|GO:0016071(mRNA metabolic process)|GO:0016787(hydrolase activity)"	"Homo sapiens CCR4-NOT transcription complex, subunit 6-like (CNOT6L), mRNA [NM_144571]"	chr4:78640418-78640364	hs|4q21.1
A_33_P3381751	0.999916	0.00107525	2.9433	up	155.701	54.7707	176.242	15.5399	26.0465	40.9791	-0.92176	-0.952903	-0.92912	-2.20552	-2.83557	-2.435	Detected	Detected	Detected	Not Detected	Not Detected	Not Detected	0	A_33_P3381751	A_33_P3381751	GCCATTGTCTCTTGTACATAAGGTCATGACGTGTCTATGTCAAAAGTTCTTATATATTTC	NM_003253	NM_003253	NM_003253	Hs.517228	7074	TIAM1	T-cell lymphoma invasion and metastasis 1	ENST00000399841	THC2719441	GO:0005057(receptor signaling protein activity)|GO:0005085(guanyl-nucleotide exchange factor activity)|GO:0005089(Rho guanyl-nucleotide exchange factor activity)|GO:0005543(phospholipid binding)|GO:0005829(cytosol)|GO:0005886(plasma membrane)|GO:0005911(cell-cell junction)|GO:0006915(apoptosis)|GO:0007264(small GTPase mediated signal transduction)|GO:0008624(induction of apoptosis by extracellula…	"Homo sapiens T-cell lymphoma invasion and metastasis 1 (TIAM1), mRNA [NM_003253]"	chr21:32490889-32490830	hs|21q22.11
A_33_P3299656	0.999916	0.0342988	2.94093	up	146.349	93.3164	109.108	14.8588	22.8991	48.4471	-1.01112	-0.184175	-1.62092	-2.27018	-3.02137	-2.19348	Detected	Detected	Detected	Not Detected	Not Detected	Not Detected	0	A_33_P3299656	A_33_P3299656	CAGGATACAGCTCTTACTGAAAACGATGATAGTGATGAATATGAAGAAATGTCAGAAATG	NM_000328	NM_000328	NM_000328	Hs.61438	6103	RPGR	retinitis pigmentosa GTPase regulator	ENST00000342811	NP285181	GO:0001750(photoreceptor outer segment)|GO:0005085(guanyl-nucleotide exchange factor activity)|GO:0005515(protein binding)|GO:0005622(intracellular)|GO:0005737(cytoplasm)|GO:0005794(Golgi apparatus)|GO:0005813(centrosome)|GO:0005856(cytoskeleton)|GO:0005929(cilium)|GO:0005932(microtubule basal body)|GO:0006886(intracellular protein transport)|GO:0007601(visual perception)|GO:0030030(cell projecti…	"Homo sapiens retinitis pigmentosa GTPase regulator (RPGR), transcript variant A, mRNA [NM_000328]"	chrX:38147267-38147208	hs|Xp11.4
A_23_P323094	0.999916	0.0322764	2.9375	up	147.09	41.4867	216.431	21.4479	19.7752	34.5692	-1.00384	-1.35366	-0.632772	-1.74065	-3.23297	-2.6804	Detected	Detected	Detected	Not Detected	Not Detected	Not Detected	0	A_23_P323094	A_23_P323094	TTTCACGTACCTTAATCCAATCTTTATAAAAGAGGCAGTCTAGAGAACTAGGACTGCTCA	NM_004426	NM_004426	NM_004426	Hs.305985	1911	PHC1	polyhomeotic homolog 1 (Drosophila)	ENST00000544916	THC2466647	GO:0003677(DNA binding)|GO:0005634(nucleus)|GO:0005730(nucleolus)|GO:0007275(multicellular organismal development)|GO:0008270(zinc ion binding)|GO:0031519(PcG protein complex)|GO:0035102(PRC1 complex)|GO:0046872(metal ion binding)	"Homo sapiens polyhomeotic homolog 1 (Drosophila) (PHC1), mRNA [NM_004426]"	chr12:9092293-9092352	hs|12p13.31
A_33_P3373364	0.999916	0.0304203	2.90842	up	689.841	330.012	588.535	100.637	108.801	139.959	1.22573	1.63814	0.810451	0.489602	-0.773048	-0.662952	Detected	Detected	Detected	Not Detected	Detected	Not Detected	0	A_33_P3373364	A_33_P3373364	ATGACTGGCATCTGGAGATACCTAACTAATGCATATAGTAGGGACGAGTTCATCAATACC	NM_013943	NM_013943	NM_013943	Hs.440544	25932	CLIC4	chloride intracellular channel 4	ENST00000488683	THC2782875	GO:0005244(voltage-gated ion channel activity)|GO:0005247(voltage-gated chloride channel activity)|GO:0005254(chloride channel activity)|GO:0005515(protein binding)|GO:0005622(intracellular)|GO:0005625(soluble fraction)|GO:0005634(nucleus)|GO:0005737(cytoplasm)|GO:0005739(mitochondrion)|GO:0005813(centrosome)|GO:0005829(cytosol)|GO:0005886(plasma membrane)|GO:0005902(microvillus)|GO:0005911(cell-…	"Homo sapiens chloride intracellular channel 4 (CLIC4), nuclear gene encoding mitochondrial protein, mRNA [NM_013943]"	chr1:25167306-25167365	hs|1p36.11
A_21_P0013909	0.999916	0.00822001	2.89622	up	1799.8	627.234	2899.98	142.66	356.567	745.463	2.60923	2.56463	3.11129	0.99302	0.939436	1.75018	Detected	Detected	Detected	Detected	Detected	Detected	0	A_21_P0013909	A_21_P0013909	ATCTGGCTATGGAAAATATCTTGGTATAAATTCAGATGAACTTGTTGTTGGGCATTCAGA	NM_004477	NM_004477	NM_004477	Hs.529357		FRG1	FSHD region gene 1	ENST00000533157	THC2565665	"GO:0000398(nuclear mRNA splicing, via spliceosome)|GO:0005634(nucleus)|GO:0005730(nucleolus)|GO:0006364(rRNA processing)|GO:0008380(RNA splicing)|GO:0015030(Cajal body)|GO:0016607(nuclear speck)|GO:0071013(catalytic step 2 spliceosome)"	"Homo sapiens FSHD region gene 1 (FRG1), mRNA [NM_004477]"	chr4:190876205-190876263	hs|4q35.2
A_24_P753161	0.999916	0.0164587	2.88802	up	141.102	74.3102	157.771	16.1832	21.8915	54.5482	-1.0638	-0.512746	-1.08884	-2.14699	-3.08629	-2.02235	Detected	Detected	Detected	Not Detected	Not Detected	Not Detected	0	A_24_P753161	A_24_P753161	GTTCAAGCTCTAAATTGATGTGCTATATACTTAAAATCCTAGGAAGTTATCTGTAACCGG	NM_001204	NM_001204	NM_001204	Hs.471119	659	BMPR2	"bone morphogenetic protein receptor, type II (serine/threonine kinase)"	ENST00000374580	THC2492313	"GO:0000166(nucleotide binding)|GO:0001707(mesoderm formation)|GO:0001938(positive regulation of endothelial cell proliferation)|GO:0003085(negative regulation of systemic arterial blood pressure)|GO:0004675(transmembrane receptor protein serine/threonine kinase activity)|GO:0004872(receptor activity)|GO:0005024(transforming growth factor beta receptor activity)|GO:0005515(protein binding)|GO:000…	"Homo sapiens bone morphogenetic protein receptor, type II (serine/threonine kinase) (BMPR2), mRNA [NM_001204]"	chr2:203431522-203431581	hs|2q33.2
A_21_P0000135	0.999916	0.0472806	2.88797	up	137.871	84.7029	121.827	16.4564	18.4119	54.8551	-1.09722	-0.323896	-1.46184	-2.12284	-3.33603	-2.01426	Detected	Detected	Detected	Not Detected	Not Detected	Not Detected	0	A_21_P0000135	A_21_P0000135	CTGGGTGACAAAGGAAATCCTCTTCAATTGAAAAAGATTATGAAGTCCCAATAAAAAGAG	NM_024668	NM_024668	NM_024668			ANKHD1	ankyrin repeat and KH domain containing 1	ENST00000394723	THC2664251	GO:0003723(RNA binding)|GO:0005515(protein binding)|GO:0005634(nucleus)|GO:0005730(nucleolus)|GO:0005737(cytoplasm)	"Homo sapiens ankyrin repeat and KH domain containing 1 (ANKHD1), transcript variant 3, mRNA [NM_024668]"	chr5:139851987-139852046	hs|5q31.3
A_24_P222655	0.999916	0.0492118	2.88581	up	87.6208	42.7159	267.46	15.1723	35.665	21.6608	-1.75119	-1.31153	-0.327353	-2.24005	-2.38215	-3.3548	Detected	Detected	Detected	Not Detected	Not Detected	Not Detected	0	A_24_P222655	A_24_P222655	GGGTGACCAGGTCTGGGTTGAAAAAGACCCCAAAAAGGGTCACATTTACCAGGGCTCTGA	NM_015991	NM_015991	NM_015991	Hs.632379	712	C1QA	"complement component 1, q subcomponent, A chain"	ENST00000374642	THC2691241	"GO:0005576(extracellular region)|GO:0005581(collagen)|GO:0005602(complement component C1 complex)|GO:0006956(complement activation)|GO:0006958(complement activation, classical pathway)|GO:0007267(cell-cell signaling)|GO:0045087(innate immune response)"	"Homo sapiens complement component 1, q subcomponent, A chain (C1QA), mRNA [NM_015991]"	chr1:22965795-22965854	hs|1p36.12
A_33_P3274514	0.999916	0.0278066	2.87152	up	181.052	148.185	185.296	15.9475	52.266	70.8824	-0.704132	0.483019	-0.856847	-2.16816	-1.83079	-1.64446	Detected	Detected	Detected	Not Detected	Not Detected	Not Detected	0	A_33_P3274514	A_33_P3274514	CCTGAAGAAACCATTTGCTCAAGAGGAAGACTCAGCCATGTATTACTGTGCTCTAAGTGG	ENST00000390444		JF834318	Hs.534433				ENST00000390444	NP660078		T cell receptor alpha variable 16 [Source:HGNC Symbol;Acc:12112] [ENST00000390444]	chr14:22459118-22459177	hs|14q11.2
A_23_P152791	0.999916	0.0120319	2.86291	up	573.133	128.43	400.346	38.6252	64.7522	141.294	0.958331	0.276602	0.25457	-0.89195	-1.52173	-0.649261	Detected	Detected	Detected	Detected	Not Detected	Not Detected	0	A_23_P152791	A_23_P152791	GAGATATGTAGAAAGACTCTTTGGTTCACATTCCGATATTAAAATAGTGACATGAACTGG	NM_004694	NM_004694	NM_004694	Hs.42645	9120	SLC16A6	"solute carrier family 16, member 6 (monocarboxylic acid transporter 7)"	ENST00000327268	THC2475767	GO:0005624(membrane fraction)|GO:0005886(plasma membrane)|GO:0005887(integral to plasma membrane)|GO:0008028(monocarboxylic acid transmembrane transporter activity)|GO:0015293(symporter activity)|GO:0015718(monocarboxylic acid transport)|GO:0055085(transmembrane transport)	"Homo sapiens solute carrier family 16, member 6 (monocarboxylic acid transporter 7) (SLC16A6), transcript variant 2, mRNA [NM_004694]"	chr17:66264963-66264904	hs|17q24.2
A_24_P941167	0.999916	0.0380585	2.85805	up	312.062	59.049	407.391	36.0033	40.6459	61.8316	0.0812941	-0.844395	0.279736	-0.993362	-2.19355	-1.84154	Detected	Detected	Detected	Not Detected	Not Detected	Not Detected	0	A_24_P941167	A_24_P941167	GTCTGTGGTGAGCAAAGTTTGCCTTATTACACTGATAAAGTGTAATTACACTAATAAAGC	NM_030641	NM_030641	NM_030641	Hs.257352	80830	APOL6	"apolipoprotein L, 6"	ENST00000409652	THC2464922	GO:0005319(lipid transporter activity)|GO:0005576(extracellular region)|GO:0005737(cytoplasm)|GO:0006810(transport)|GO:0006869(lipid transport)|GO:0008289(lipid binding)|GO:0042157(lipoprotein metabolic process)	"Homo sapiens apolipoprotein L, 6 (APOL6), mRNA [NM_030641]"	chr22:36057118-36057177	hs|22q12.3
A_21_P0011126	0.999916	0.0233521	2.85406	up	298.4	51.1138	304.469	15.0364	44.3015	84.3807	0.0167084	-1.05259	-0.140381	-2.25303	-2.06931	-1.39297	Detected	Detected	Detected	Not Detected	Not Detected	Not Detected	0	A_21_P0011126	A_21_P0011126	CATGCATAGAGTCAATCAAATCCTTGTGATGTTTTGTATGGACTTTGACAACATGTAACT	NM_138459	NM_138459	NM_138459	Hs.289008		NUS1	nuclear undecaprenyl pyrophosphate synthase 1 homolog (S. cerevisiae)	ENST00000368494	THC2514362	"GO:0001525(angiogenesis)|GO:0003674(molecular_function)|GO:0004872(receptor activity)|GO:0005575(cellular_component)|GO:0007275(multicellular organismal development)|GO:0008150(biological_process)|GO:0016020(membrane)|GO:0016021(integral to membrane)|GO:0016765(transferase activity, transferring alkyl or aryl (other than methyl) groups)|GO:0030154(cell differentiation)"	"Homo sapiens nuclear undecaprenyl pyrophosphate synthase 1 homolog (S. cerevisiae) (NUS1), mRNA [NM_138459]"	chr6:118030806-118030865	hs|6q22.1
A_21_P0012012	0.999916	0.00576693	2.83109	up	158.667	52.3466	270.125	16.6889	30.8572	54.027	-0.894538	-1.01821	-0.313049	-2.1026	-2.59106	-2.03621	Detected	Detected	Detected	Not Detected	Not Detected	Not Detected	0	A_21_P0012012	A_21_P0012012	GAATGCGAGAAAGCCTTCAGTTACTACTCAGCTTTTGTCTTGCATCAGAGAATTCACACA	THC2615552					XLOC_l2_007433			THC2615552		"Q5QPL3_HUMAN (Q5QPL3) Novel zinc finger protein (Fragment), partial (15%) [THC2615552]"	chr2:095880455-095880514	hs|2q11.1
A_33_P3232778	0.999916	0.0253145	2.82737	up	184.358	31.6309	141.442	15.5321	19.5684	33.7857	-0.678026	-1.74497	-1.24647	-2.20624	-3.24814	-2.71347	Detected	Detected	Detected	Not Detected	Not Detected	Not Detected	0	A_33_P3232778	A_33_P3232778	GTCCTTCATGATTGATTAGCCTGTTTCAGCAATTTATACATCAGAAATCTTTAGTTCCTG	NM_001099790	NM_001099790	NM_001099790	Hs.700537	645414	PRAMEF19	PRAME family member 19	ENST00000376101	THC2484149		"Homo sapiens PRAME family member 19 (PRAMEF19), mRNA [NM_001099790]"	chr1:13695032-13694973	hs|1p36.21
A_23_P160503	0.999916	0.0307825	2.82294	up	157.459	127.41	165.243	22.1713	35.4577	52.7476	-0.905557	0.265099	-1.02209	-1.6928	-2.39056	-2.07078	Detected	Detected	Detected	Not Detected	Not Detected	Not Detected	0	A_23_P160503	A_23_P160503	AAGCTTTTCCATGACATGAATGTTAACTATAAAGTGGTGGAACTGGACCTGCTTGAATAT	NM_016066	NM_016066	NM_016066	Hs.458283	51022	GLRX2	glutaredoxin 2	ENST00000472197	THC2482724	"GO:0005634(nucleus)|GO:0005730(nucleolus)|GO:0005739(mitochondrion)|GO:0006355(regulation of transcription, DNA-dependent)|GO:0006467(protein thiol-disulfide exchange)|GO:0006749(glutathione metabolic process)|GO:0006810(transport)|GO:0006915(apoptosis)|GO:0008794(arsenate reductase (glutaredoxin) activity)|GO:0009055(electron carrier activity)|GO:0009266(response to temperature stimulus)|GO:000…	"Homo sapiens glutaredoxin 2 (GLRX2), transcript variant 1, mRNA [NM_016066]"	chr1:193066821-193066762	hs|1q31.2
A_23_P136196	0.999916	0.0403187	2.82072	up	171.096	160.989	184.984	17.3457	48.2697	76.3028	-0.785728	0.602582	-0.859276	-2.04691	-1.94554	-1.53815	Detected	Detected	Detected	Not Detected	Not Detected	Not Detected	0	A_23_P136196	A_23_P136196	TCACTGGCAACACATCTAGTTTTTCATTAGAAACAAATCATGAACTATGCAAACTCTGCA	NM_018317	NM_018317	NM_018317	Hs.479403	55296	TBC1D19	"TBC1 domain family, member 19"	ENST00000264866	THC2473620	GO:0005096(GTPase activator activity)|GO:0005097(Rab GTPase activator activity)|GO:0005622(intracellular)	"Homo sapiens TBC1 domain family, member 19 (TBC1D19), mRNA [NM_018317]"	chr4:26756582-26756641	hs|4p15.2
A_23_P209740	0.999916	0.0179712	2.81898	up	94.3759	53.0547	114.75	15.1795	18.8783	25.1859	-1.64405	-0.998827	-1.54818	-2.23937	-3.29993	-3.13727	Detected	Detected	Detected	Not Detected	Not Detected	Not Detected	0	A_23_P209740	A_23_P209740	ACCCTGTCTCCAAGTCTTTGGTTGAAGAGAAGATATATGACTGTTGAGTGTGCTCTTTCA	NM_002807	NM_002807	NM_002807	Hs.3887	5707	PSMD1	"proteasome (prosome, macropain) 26S subunit, non-ATPase, 1"	ENST00000491229	THC2465502	"GO:0000075(cell cycle checkpoint)|GO:0000082(G1/S transition of mitotic cell cycle)|GO:0000084(S phase of mitotic cell cycle)|GO:0000209(protein polyubiquitination)|GO:0000216(M/G1 transition of mitotic cell cycle)|GO:0000278(mitotic cell cycle)|GO:0000502(proteasome complex)|GO:0002474(antigen processing and presentation of peptide antigen via MHC class I)|GO:0005488(binding)|GO:0005654(nucleop…	"Homo sapiens proteasome (prosome, macropain) 26S subunit, non-ATPase, 1 (PSMD1), transcript variant 1, mRNA [NM_002807]"	chr2:232037369-232037428	hs|2q37.1
A_23_P115167	0.999916	0.0104454	2.81783	up	188.7	92.1793	217.381	18.2116	32.8402	79.5144	-0.644446	-0.201863	-0.626449	-1.97664	-2.5012	-1.47867	Detected	Detected	Detected	Not Detected	Not Detected	Not Detected	0	A_23_P115167	A_23_P115167	GCTGCAGTGTTTACTTTTGGGGAAAAATAGCTTGATGAATTTGTCCCCTCATGTGGGTGA	NM_015350	NM_015350	NM_015350	Hs.482017	23507	LRRC8B	"leucine rich repeat containing 8 family, member B"	ENST00000358200	THC2487757	GO:0016020(membrane)|GO:0016021(integral to membrane)	"Homo sapiens leucine rich repeat containing 8 family, member B (LRRC8B), transcript variant 1, mRNA [NM_015350]"	chr1:90058368-90058427	hs|1p22.2
A_23_P50096	0.999916	0.00183472	2.81687	up	143.789	59.305	172.444	16.8746	27.4349	39.9888	-1.03659	-0.838153	-0.960552	-2.08664	-2.76065	-2.47029	Detected	Detected	Detected	Not Detected	Not Detected	Not Detected	0	A_23_P50096	A_23_P50096	ACATGTATGTGCATTTCAATCCCACGTACTTATAAAGAAGGTTGGTGAATTTCACAAGCT	NM_001071	NM_001071	NM_001071	Hs.592338	7298	TYMS	thymidylate synthetase	ENST00000323274	THC2467882	"GO:0000082(G1/S transition of mitotic cell cycle)|GO:0000083(regulation of transcription involved in G1/S phase of mitotic cell cycle)|GO:0000166(nucleotide binding)|GO:0000278(mitotic cell cycle)|GO:0004799(thymidylate synthase activity)|GO:0005542(folic acid binding)|GO:0005625(soluble fraction)|GO:0005634(nucleus)|GO:0005654(nucleoplasm)|GO:0005737(cytoplasm)|GO:0005739(mitochondrion)|GO:0005…	"Homo sapiens thymidylate synthetase (TYMS), mRNA [NM_001071]"	chr18:673276-673335	hs|18p11.32
A_33_P3385461	0.999916	0.0304894	2.81424	up	269.42	218.598	281.233	38.1997	63.8425	85.7433	-0.130684	1.0439	-0.254911	-0.907928	-1.54215	-1.36986	Detected	Detected	Detected	Not Detected	Not Detected	Not Detected	0	A_33_P3385461	A_33_P3385461	CATTTGCAGGAATTACAACAAGAAAAGGAAGAGCTTATGCAAGAACTTTCTTCTCTAGAA	NM_024332	NM_024332	NM_024332	Hs.558537	79184	BRCC3	"BRCA1/BRCA2-containing complex, subunit 3"	ENST00000399042	THC2483499	GO:0000151(ubiquitin ligase complex)|GO:0000152(nuclear ubiquitin ligase complex)|GO:0004221(ubiquitin thiolesterase activity)|GO:0004843(ubiquitin-specific protease activity)|GO:0005515(protein binding)|GO:0005634(nucleus)|GO:0006302(double-strand break repair)|GO:0006508(proteolysis)|GO:0008233(peptidase activity)|GO:0008237(metallopeptidase activity)|GO:0010165(response to X-ray)|GO:0010212(re…	"Homo sapiens BRCA1/BRCA2-containing complex, subunit 3 (BRCC3), transcript variant 1, mRNA [NM_024332]"	chrX:154348363-154348422	hs|Xq28
A_33_P3299942	0.999916	0.0337239	2.80715	up	228.607	117.872	277.116	34.9011	32.6954	83.2442	-0.367669	0.152844	-0.276188	-1.03822	-2.50758	-1.41254	Detected	Detected	Detected	Not Detected	Not Detected	Not Detected	0	A_33_P3299942	A_33_P3299942	GCCGGAAAAAGTGGTGATTAAACTTAGGCTGTTAAGAACTGGTATAATAACAACATCAAC	THC2526513								THC2526513		"Q6P5F8_MOUSE (Q6P5F8) Ddx5 protein (Fragment), partial (23%) [THC2545732]"	chr17:062504235-062504176	hs|17q23.3
A_23_P318300	0.999916	0.0415901	2.80102	up	287.021	34.2157	254.622	17.3549	45.6758	40.3916	-0.0393839	-1.63165	-0.398322	-2.04615	-2.02523	-2.45583	Detected	Detected	Detected	Not Detected	Not Detected	Not Detected	0	A_23_P318300	A_23_P318300	AAAGTCCACAGTGTATTCAGAAATCCAAGTTGGTGTCATACATTTCATTTTGATGTGAAC	NM_133646	NM_133646	NM_133646	Hs.444451	51776	ZAK	sterile alpha motif and leucine zipper containing kinase AZK	ENST00000338983	THC2572394	GO:0000075(cell cycle checkpoint)|GO:0000077(DNA damage checkpoint)|GO:0000166(nucleotide binding)|GO:0000186(activation of MAPKK activity)|GO:0000287(magnesium ion binding)|GO:0004674(protein serine/threonine kinase activity)|GO:0004709(MAP kinase kinase kinase activity)|GO:0005515(protein binding)|GO:0005524(ATP binding)|GO:0005634(nucleus)|GO:0005737(cytoplasm)|GO:0006468(protein phosphorylati…	"Homo sapiens sterile alpha motif and leucine zipper containing kinase AZK (ZAK), transcript variant 2, mRNA [NM_133646]"	chr2:174091756-174091815	hs|2q31.1
A_23_P400066	0.999916	0.000601979	2.79774	up	345.157	149.665	373.235	28.164	94.1447	93.4375	0.226714	0.49736	0.153406	-1.34764	-0.981782	-1.24588	Detected	Detected	Detected	Not Detected	Detected	Not Detected	0	A_23_P400066	A_23_P400066	AGAAGCCATGTACTTCTAGTGTGTTTCTCAGAATATCAACTCATGTTCTTCAGATGCTTT	NM_020336	NM_020336	NM_020336	Hs.598850	57148	RALGAPB	"Ral GTPase activating protein, beta subunit (non-catalytic)"	ENST00000262879	THC2569066	GO:0005096(GTPase activator activity)|GO:0005622(intracellular)|GO:0017123(Ral GTPase activator activity)|GO:0032859(activation of Ral GTPase activity)|GO:0046982(protein heterodimerization activity)|GO:0051056(regulation of small GTPase mediated signal transduction)	"Homo sapiens Ral GTPase activating protein, beta subunit (non-catalytic) (RALGAPB), mRNA [NM_020336]"	chr20:37206962-37207021	hs|20q11.23
A_23_P101351	0.999916	0.00847296	2.79644	up	132.321	45.5283	211.721	14.9863	23.2179	47.1691	-1.15649	-1.21954	-0.66451	-2.25785	-3.00143	-2.23205	Detected	Detected	Detected	Not Detected	Not Detected	Not Detected	0	A_23_P101351	A_23_P101351	AATAAATGTGGGAAAGCTCTCATTTGTTCCAGTTCACTTTAAAGACATGAATGAACTCAC	NM_024106	NM_024106	NM_024106	Hs.594011	79088	ZNF426	zinc finger protein 426	ENST00000535489	THC2473236	"GO:0003677(DNA binding)|GO:0005622(intracellular)|GO:0005634(nucleus)|GO:0006355(regulation of transcription, DNA-dependent)|GO:0008270(zinc ion binding)|GO:0046872(metal ion binding)"	"Homo sapiens zinc finger protein 426 (ZNF426), mRNA [NM_024106]"	chr19:9639038-9638979	hs|19p13.2
A_24_P391431	0.318063	1.12091e-05	2.79631	up	169.597	61.7978	197.224	15.8982	36.2098	46.2102	-0.798424	-0.778751	-0.766842	-2.17263	-2.36028	-2.26167	Detected	Detected	Detected	Not Detected	Not Detected	Not Detected	0	A_24_P391431	A_24_P391431	GCCAAGGATCCTCAAAACAGAAGTTTCATCTTAGGATAGTGTTTGATATATCTAAGAAAG	NM_015975	NM_015975	NM_015975	Hs.592248	51616	TAF9B	"TAF9B RNA polymerase II, TATA box binding protein (TBP)-associated factor, 31kDa"	ENST00000341864	THC2785466	"GO:0000122(negative regulation of transcription from RNA polymerase II promoter)|GO:0003677(DNA binding)|GO:0003714(transcription corepressor activity)|GO:0005515(protein binding)|GO:0005634(nucleus)|GO:0005669(transcription factor TFIID complex)|GO:0006352(transcription initiation, DNA-dependent)|GO:0006355(regulation of transcription, DNA-dependent)|GO:0012501(programmed cell death)|GO:0014070…	"Homo sapiens TAF9B RNA polymerase II, TATA box binding protein (TBP)-associated factor, 31kDa (TAF9B), mRNA [NM_015975]"	chrX:77385726-77385667	hs|Xq21.1
A_23_P19313	0.999916	0.0341834	2.78293	up	302.351	62.4595	328.582	15.3569	46.2285	114.117	0.0356855	-0.763385	-0.0304232	-2.22261	-2.00788	-0.957449	Detected	Detected	Detected	Detected	Not Detected	Not Detected	0	A_23_P19313	A_23_P19313	GACAAGTTGGTTTGAGGGAGAAAACTTTAAGTGTTAAAGCCACCTCTATAATTGATTGGA	NM_003194	NM_003194	NM_003194	Hs.590872	6908	TBP	TATA box binding protein	ENST00000230354	THC2612728	"GO:0001939(female pronucleus)|GO:0001940(male pronucleus)|GO:0003677(DNA binding)|GO:0003700(sequence-specific DNA binding transcription factor activity)|GO:0005488(binding)|GO:0005515(protein binding)|GO:0005654(nucleoplasm)|GO:0005669(transcription factor TFIID complex)|GO:0005672(transcription factor TFIIA complex)|GO:0005737(cytoplasm)|GO:0006366(transcription from RNA polymerase II promoter…	"Homo sapiens TATA box binding protein (TBP), transcript variant 1, mRNA [NM_003194]"	chr6:170881641-170881700	hs|6q27
A_32_P221958	0.999916	0.0014941	2.78204	up	505.086	188.593	424.916	42.932	90.0069	136.886	0.77599	0.830897	0.340502	-0.739436	-1.04663	-0.694979	Detected	Detected	Detected	Detected	Not Detected	Not Detected	0	A_32_P221958	A_32_P221958	ATGGGAAAAATAAGGATAACTCAGAATTTCAAAAGGAAATCACAAATTCAGCTAGTAATA	NM_001077685	NM_001077685	NM_001077685	Hs.528346	653268	AGAP7	"ArfGAP with GTPase domain, ankyrin repeat and PH domain 7"	ENST00000413193	THC2546968	GO:0008060(ARF GTPase activator activity)|GO:0008270(zinc ion binding)|GO:0032312(regulation of ARF GTPase activity)|GO:0046872(metal ion binding)	"Homo sapiens ArfGAP with GTPase domain, ankyrin repeat and PH domain 7 (AGAP7), mRNA [NM_001077685]"	chr10:51464420-51464361	hs|10q11.23
A_32_P16258	0.999916	0.0492135	2.7814	up	73.4194	39.9404	159.569	16.9411	15.7971	22.8652	-2.00631	-1.40846	-1.0725	-2.08096	-3.557	-3.27673	Detected	Detected	Detected	Not Detected	Not Detected	Not Detected	0	A_32_P16258	A_32_P16258	TAGTAATATAGGCTGCTTGCATCATTTTAACATTCATAGGGAAAATCTCTTTGAGCAGGC	ENST00000272427		AK023791	Hs.303454	23233	EXOC6B	exocyst complex component 6B	ENST00000272427	THC2463373	GO:0000145(exocyst)|GO:0006904(vesicle docking involved in exocytosis)|GO:0015031(protein transport)	exocyst complex component 6B [Source:HGNC Symbol;Acc:17085] [ENST00000272427]	chr2:72403823-72403764	hs|2p13.2
A_33_P3253975	0.999916	0.0287373	2.77963	up	152.523	114.157	138.684	15.267	35.2006	58.8727	-0.95151	0.106636	-1.27487	-2.23107	-2.40106	-1.91229	Detected	Detected	Detected	Not Detected	Not Detected	Not Detected	0	A_33_P3253975	A_33_P3253975	GATGAAGAATATAAACGTGTTGATTTTAGCAAAGTTCCAAAGCTGAAGACAGTTTTCCAG	NM_000019	NM_000019	NM_000019	Hs.232375	38	ACAT1	acetyl-CoA acetyltransferase 1	ENST00000533610	THC2654441	"GO:0001889(liver development)|GO:0003985(acetyl-CoA C-acetyltransferase activity)|GO:0005739(mitochondrion)|GO:0005743(mitochondrial inner membrane)|GO:0005759(mitochondrial matrix)|GO:0007420(brain development)|GO:0009083(branched chain family amino acid catabolic process)|GO:0009725(response to hormone stimulus)|GO:0014070(response to organic cyclic compound)|GO:0016747(transferase activity, t…	"Homo sapiens acetyl-CoA acetyltransferase 1 (ACAT1), nuclear gene encoding mitochondrial protein, mRNA [NM_000019]"	chr11:108012358-108012417	hs|11q22.3
A_33_P3321342	0.999916	0.00825065	2.77613	up	134.908	58.4928	118.271	15.9752	24.421	31.4631	-1.12857	-0.858047	-1.50458	-2.16565	-2.92854	-2.81623	Detected	Detected	Detected	Not Detected	Not Detected	Not Detected	0	A_33_P3321342	A_33_P3321342	ACCATGTATATTTTTTGCTGGAGGCATAACAATGGGAAACATTGGTCGACAACTGGCAAT	NM_016133	NM_016133	NM_016133	Hs.7089	51141	INSIG2	insulin induced gene 2	ENST00000411929	THC2638020	GO:0005515(protein binding)|GO:0005783(endoplasmic reticulum)|GO:0005789(endoplasmic reticulum membrane)|GO:0006641(triglyceride metabolic process)|GO:0006695(cholesterol biosynthetic process)|GO:0006991(response to sterol depletion)|GO:0008134(transcription factor binding)|GO:0008202(steroid metabolic process)|GO:0010894(negative regulation of steroid biosynthetic process)|GO:0016020(membrane)|G…	"Homo sapiens insulin induced gene 2 (INSIG2), mRNA [NM_016133]"	chr2:118864705-118864764	hs|2q14.2
A_21_P0011814	0.999916	0.0123285	2.77295	up	865.924	141.106	644.116	48.27	146.832	146.548	1.5537	0.412397	0.940644	-0.570364	-0.340568	-0.596586	Detected	Detected	Detected	Detected	Detected	Not Detected	0	A_21_P0011814	A_21_P0011814	CCTTGATTTGAAGCAGCTTCTGCACGTTGGTTATTATGCCATTTTTCTAAATCTAACATT	CB178477		CB178477	Hs.560908		XLOC_l2_007424			THC2670597		"is39c09.y1 HR85 islet Homo sapiens cDNA clone IMAGE:6554705 5', mRNA sequence [CB178477]"	chr2:90531722-90531781	hs|2p11.1
A_23_P326080	0.999916	0.0457705	2.76646	up	124.418	57.4414	201.784	24.4844	33.459	23.3956	-1.24534	-0.884216	-0.733868	-1.54963	-2.47427	-3.24365	Detected	Detected	Detected	Not Detected	Not Detected	Not Detected	0	A_23_P326080	A_23_P326080	AGAGCTACAGGAAATGGTTGTTTCTCCTATACTTTGTCCTTAACATCTTTCTTGATCCTA	NM_001925	NM_001925	NM_001925	Hs.591391	1669	DEFA4	"defensin, alpha 4, corticostatin"	ENST00000297435	THC2478179	GO:0005576(extracellular region)|GO:0005615(extracellular space)|GO:0031640(killing of cells of other organism)|GO:0042742(defense response to bacterium)|GO:0050832(defense response to fungus)	"Homo sapiens defensin, alpha 4, corticostatin (DEFA4), mRNA [NM_001925]"	chr8:6793424-6793365	hs|8p23.1
A_24_P353638	0.999916	0.0135061	2.75334	up	612.687	230.482	535.676	49.468	89.8659	229.399	1.05461	1.12028	0.674683	-0.534994	-1.04889	0.0498991	Detected	Detected	Detected	Detected	Not Detected	Not Detected	0	A_24_P353638	A_24_P353638	GGAGACCTCCCTACCAAGTGATGAAAGTGTTGAAAAACTTAATAACAAATGCTTGTTGGG	NM_021181	NM_021181	NM_021181	Hs.517265	57823	SLAMF7	SLAM family member 7	ENST00000466792	THC2467640	GO:0004872(receptor activity)|GO:0005886(plasma membrane)|GO:0007155(cell adhesion)|GO:0016020(membrane)|GO:0016021(integral to membrane)|GO:0030101(natural killer cell activation)|GO:0032814(regulation of natural killer cell activation)|GO:0042267(natural killer cell mediated cytotoxicity)	"Homo sapiens SLAM family member 7 (SLAMF7), mRNA [NM_021181]"	chr1:160724402-160724461	hs|1q23.3
A_33_P3210735	0.999916	0.00646836	2.7527	up	5446.74	1984.44	5186.05	446.052	867.205	1954.98	4.20678	4.22628	3.94989	2.63765	2.22164	3.14112	Detected	Detected	Detected	Detected	Detected	Detected	0	A_33_P3210735	A_33_P3210735	ACAAGCCAGGCCAGCAACCTAAATACTTGGAGAGGAACTTTTAGAAACTATAATCCTGAC	NM_001005210	NM_001005210	NM_001005210	Hs.199853	219527	LRRC55	leucine rich repeat containing 55	ENST00000497933	THC2601810	GO:0016020(membrane)|GO:0016021(integral to membrane)	"Homo sapiens leucine rich repeat containing 55 (LRRC55), mRNA [NM_001005210]"	chr11:56957519-56957578	hs|11q12.1
A_33_P3257538	0.999916	0.00726189	2.74844	up	212.885	56.0814	182.25	18.5996	47.043	33.7045	-0.470464	-0.918784	-0.880761	-1.94622	-1.98268	-2.71694	Detected	Detected	Detected	Not Detected	Not Detected	Not Detected	0	A_33_P3257538	A_33_P3257538	CAGCCCCCAGCTATTGTATGAAATTGGAAAACTAGCTGCCAAATTGGATAAGACACTGCA	NM_001083612	NM_001083612	NM_001083612	Hs.307962	123688	AGPHD1	aminoglycoside phosphotransferase domain containing 1	ENST00000360519	THC2655629	GO:0005737(cytoplasm)|GO:0016301(kinase activity)	"Homo sapiens aminoglycoside phosphotransferase domain containing 1 (AGPHD1), transcript variant 2, mRNA [NM_001083612]"	chr15:78807389-78807448	hs|15q25.1
A_33_P3410507	0.999916	0.00406133	2.73798	up	225.283	94.787	210.342	15.7094	50.5206	77.5889	-0.3888	-0.161617	-0.673938	-2.18986	-1.87979	-1.51404	Detected	Detected	Detected	Detected	Not Detected	Not Detected	0	A_33_P3410507	A_33_P3410507	CTATTCTCCTTGTAAAGCTAAATTCCCCATTCTGTCTAATAAAGGAAGACTGAAAAAAGG	NM_014812	NM_014812	NM_014812	Hs.533635	9859	CEP170	centrosomal protein 170kDa	ENST00000468254	THC2503952	GO:0005737(cytoplasm)|GO:0005813(centrosome)|GO:0005814(centriole)|GO:0005819(spindle)|GO:0005856(cytoskeleton)|GO:0005874(microtubule)	"Homo sapiens centrosomal protein 170kDa (CEP170), transcript variant alpha, mRNA [NM_014812]"	chr1:243288171-243288112	hs|1q43
A_33_P3393175	0.999916	0.031179	2.73563	up	155.627	38.6484	127.241	15.0903	16.053	43.4242	-0.922445	-1.4559	-1.39912	-2.24787	-3.53382	-2.35139	Detected	Detected	Detected	Not Detected	Not Detected	Not Detected	0	A_33_P3393175	A_33_P3393175	GCTTCAAAAGACAGGTTACTGACCATTGAGTGTTTACTATGTACCCAATGTGTATATTTT	NM_014296	NM_014296	NM_014296	Hs.595234	23473	CAPN7	calpain 7	ENST00000253693	THC2461497	GO:0004198(calcium-dependent cysteine-type endopeptidase activity)|GO:0005622(intracellular)|GO:0005634(nucleus)|GO:0006508(proteolysis)|GO:0008233(peptidase activity)|GO:0008234(cysteine-type peptidase activity)	"Homo sapiens calpain 7 (CAPN7), mRNA [NM_014296]"	chr3:15294322-15294381	hs|3p25.1
A_24_P639505	0.999916	0.041227	2.72568	up	110.838	27.4761	85.805	14.243	13.3433	19.1065	-1.41208	-1.94813	-1.96754	-2.33124	-3.80054	-3.53582	Detected	Not Detected	Detected	Not Detected	Not Detected	Not Detected	0	A_24_P639505	A_24_P639505	AATCTGTCTCTGTTAAGTGTTTTACCTTCTGTAAGTAGAGATGGTAGAGCCAAGATTTTT	NM_005819	NM_005819	NM_005819	Hs.518417	10228	STX6	syntaxin 6	ENST00000469135	THC2499275	GO:0005484(SNAP receptor activity)|GO:0005515(protein binding)|GO:0005624(membrane fraction)|GO:0005769(early endosome)|GO:0005794(Golgi apparatus)|GO:0005886(plasma membrane)|GO:0006886(intracellular protein transport)|GO:0006906(vesicle fusion)|GO:0007032(endosome organization)|GO:0016021(integral to membrane)|GO:0030136(clathrin-coated vesicle)|GO:0032588(trans-Golgi network membrane)|GO:00481…	"Homo sapiens syntaxin 6 (STX6), mRNA [NM_005819]"	chr1:180942588-180942529	hs|1q25.3
A_33_P3271387	0.999916	0.00872356	2.7254	up	276.313	49.6295	209.26	15.2919	45.3692	57.4948	-0.0942354	-1.09511	-0.681382	-2.22872	-2.03495	-1.94646	Detected	Detected	Detected	Detected	Not Detected	Not Detected	0	A_33_P3271387	A_33_P3271387	CAGCACCCTCAAAAGCTGGGGTGTCTGCATGTCCCTTCACATAATTGATAATGGTACCAC	NM_138350	NM_138350	NM_138350	Hs.689006	90326	THAP3	"THAP domain containing, apoptosis associated protein 3"	ENST00000377627	THC2480417	GO:0003677(DNA binding)|GO:0046872(metal ion binding)	"Homo sapiens THAP domain containing, apoptosis associated protein 3 (THAP3), transcript variant 2, mRNA [NM_138350]"	chr1:6695557-6695616	hs|1p36.31
A_33_P3342822	0.999916	0.0360609	2.72458	up	438.246	147.448	426.467	19.1552	127.627	156.831	0.571202	0.475832	0.345758	-1.90376	-0.542798	-0.498751	Detected	Detected	Detected	Detected	Detected	Not Detected	0	A_33_P3342822	A_33_P3342822	GCAACCAGCATTTAGAGCTGTTTTTGAAGCACTCAGAAATTGTTCTTTTAAGATGACAAT	THC2772510								THC2772510		"Q96BH4_HUMAN (Q96BH4) GLT8D3 protein (Fragment), partial (91%) [THC2772510]"	chr9:069502011-069502070	hs|9q21.11
A_33_P3369969	0.999916	0.0450002	2.70165	up	254.067	57.7573	299.691	16.1748	34.6132	112.092	-0.215327	-0.876302	-0.163202	-2.14774	-2.42534	-0.983275	Detected	Detected	Detected	Not Detected	Not Detected	Not Detected	0	A_33_P3369969	A_33_P3369969	GTACTTGGCTACACACAGATTGTATTTTTATTGTTAATGCTCTTCTTATGGATACCTGCA	NM_001137675	NM_001137675	NM_001137675	Hs.597095	342371	ATXN1L	ataxin 1-like	ENST00000427980	THC2600945	GO:0005488(binding)|GO:0005634(nucleus)|GO:0030425(dendrite)|GO:0042995(cell projection)	"Homo sapiens ataxin 1-like (ATXN1L), transcript variant 1, mRNA [NM_001137675]"	chr16:71891090-71891149	hs|16q22.2
A_33_P3361901	0.999916	0.0266996	2.69515	up	677.148	207.57	817.87	36.0036	155.183	295.739	1.19893	0.96922	1.28519	-0.99335	-0.260766	0.416367	Detected	Detected	Detected	Detected	Detected	Not Detected	0	A_33_P3361901	A_33_P3361901	ATCACTTTGGAAAACTGTTTGGCAGTGTTGACTGATGCTGAACATGTGGGTACCTCAGGA	AK123605		AK123605		7799	PRDM2	"PR domain containing 2, with ZNF domain"		THC2490539	"GO:0003677(DNA binding)|GO:0003700(sequence-specific DNA binding transcription factor activity)|GO:0005622(intracellular)|GO:0005634(nucleus)|GO:0005794(Golgi apparatus)|GO:0006355(regulation of transcription, DNA-dependent)|GO:0008168(methyltransferase activity)|GO:0008270(zinc ion binding)|GO:0016740(transferase activity)|GO:0018024(histone-lysine N-methyltransferase activity)|GO:0032355(respo…	"Homo sapiens cDNA FLJ41611 fis, clone CTONG3002020. [AK123605]"	chr1:14148563-14148622	hs|1p36.21
A_21_P0013993	0.999916	0.000933806	2.68641	up	442.063	185.071	569.523	37.7689	108.522	165	0.583715	0.803701	0.763077	-0.924293	-0.776753	-0.425497	Detected	Detected	Detected	Detected	Detected	Not Detected	0	A_21_P0013993	A_21_P0013993	CAAAAGGAATAAGAGAAACCCTATCTTTCAGGATTCTCAAGACACAGTTTTCATGGAGTG	NM_138362	NM_138362	NM_138362	Hs.415414		FAM104B	"family with sequence similarity 104, member B"	ENST00000478918	THC2685673		"Homo sapiens family with sequence similarity 104, member B (FAM104B), transcript variant 1, mRNA [NM_138362]"	chrX:55169521-55169507	hs|Xp11.21
A_23_P318581	0.999916	0.0233155	2.68177	up	245.665	170.685	216.214	27.6633	64.5462	74.0791	-0.263844	0.686954	-0.63422	-1.37352	-1.52633	-1.58082	Detected	Detected	Detected	Not Detected	Not Detected	Not Detected	0	A_23_P318581	A_23_P318581	CCGAGGTCTGGTTATTAGGCCAGATTCTTGTTCAGTTATTTTTTAAACTAATGTTGCCTC	NM_020827	NM_020827	NM_020827	Hs.535734	57587	KIAA1430	KIAA1430	ENST00000458385	THC2502160		"Homo sapiens KIAA1430 (KIAA1430), mRNA [NM_020827]"	chr4:186081462-186081403	hs|4q35.1
A_33_P3295328	0.999916	0.0106655	2.68131	up	142.479	86.0597	164.74	14.8981	51.5065	38.4263	-1.04979	-0.300969	-1.02648	-2.26636	-1.85191	-2.52779	Detected	Detected	Detected	Not Detected	Not Detected	Not Detected	0	A_33_P3295328	A_33_P3295328	GATGGTTAGCAAAGTTTGAGATAACTAGAGCCTGTAATCCATCATTTTAAATGGCAATGA	NM_001007033	NM_001007033	NM_001007033	Hs.591147	93978	CLEC6A	"C-type lectin domain family 6, member A"	ENST00000382073	THC2490331	GO:0005488(binding)|GO:0005529(sugar binding)|GO:0016020(membrane)|GO:0016021(integral to membrane)|GO:0043123(positive regulation of I-kappaB kinase/NF-kappaB cascade)|GO:0045087(innate immune response)|GO:0050715(positive regulation of cytokine secretion)|GO:0050832(defense response to fungus)	"Homo sapiens C-type lectin domain family 6, member A (CLEC6A), mRNA [NM_001007033]"	chr12:8630815-8630874	hs|12p13.31
A_24_P100368	0.999916	0.0266388	2.6756	up	559.957	296.178	453.809	43.3395	107.903	236.435	0.924777	1.48208	0.435408	-0.725807	-0.784995	0.0934825	Detected	Detected	Detected	Detected	Detected	Not Detected	0	A_24_P100368	A_24_P100368	ATAGTGGAACAATCCTTAACACACCTGGTTAAGTTGGGAAAAGCCTATAAATATATTGTG	NM_006520	NM_006520	NM_006520	Hs.446392	6990	DYNLT3	"dynein, light chain, Tctex-type 3"	ENST00000432389	THC2756060	GO:0000776(kinetochore)|GO:0000777(condensed chromosome kinetochore)|GO:0003774(motor activity)|GO:0005634(nucleus)|GO:0005694(chromosome)|GO:0005737(cytoplasm)|GO:0005856(cytoskeleton)|GO:0005868(cytoplasmic dynein complex)|GO:0005874(microtubule)|GO:0005886(plasma membrane)|GO:0006810(transport)|GO:0007049(cell cycle)|GO:0007067(mitosis)|GO:0007346(regulation of mitotic cell cycle)|GO:0042802(i…	"Homo sapiens dynein, light chain, Tctex-type 3 (DYNLT3), mRNA [NM_006520]"	chrX:37701092-37700357	hs|Xp11.4
A_23_P1145	0.999916	0.0306285	2.66352	up	130.403	50.6565	112.928	16.2235	16.7405	40.9033	-1.17756	-1.06556	-1.57128	-2.14341	-3.47332	-2.43767	Detected	Detected	Detected	Not Detected	Not Detected	Not Detected	0	A_23_P1145	A_23_P1145	GCTGCTACATTGTGTAAAGAACTGGGCTTAGCCTATCAAATGGTCTGTGGACTTACTTGG	NM_018109	NM_018109	NM_018109	Hs.173946	55149	MTPAP	mitochondrial poly(A) polymerase	ENST00000488290	THC2511109	"GO:0000166(nucleotide binding)|GO:0000287(magnesium ion binding)|GO:0002134(UTP binding)|GO:0003723(RNA binding)|GO:0004652(polynucleotide adenylyltransferase activity)|GO:0005524(ATP binding)|GO:0005634(nucleus)|GO:0005730(nucleolus)|GO:0005737(cytoplasm)|GO:0005739(mitochondrion)|GO:0005794(Golgi apparatus)|GO:0005886(plasma membrane)|GO:0006351(transcription, DNA-dependent)|GO:0006378(mRNA po…	"Homo sapiens mitochondrial poly(A) polymerase (MTPAP), nuclear gene encoding mitochondrial protein, mRNA [NM_018109]"	chr10:30602535-30602476	hs|10p11.23
A_32_P109036	0.999916	0.01328	2.63943	up	134.214	83.1694	131.271	16.566	35.8069	37.8036	-1.136	-0.350255	-1.35412	-2.11327	-2.37643	-2.55136	Detected	Detected	Detected	Not Detected	Not Detected	Not Detected	0	A_32_P109036	A_32_P109036	AAAGACGTCAATATCTGCTCACATCTTACTAAACACCAGAGAGTTCATGCTTAATAAAAG	NM_001076678	NM_001076678	NM_001076678	Hs.656558	284443	ZNF493	zinc finger protein 493	ENST00000355504	THC2597914	"GO:0003677(DNA binding)|GO:0005622(intracellular)|GO:0005634(nucleus)|GO:0006355(regulation of transcription, DNA-dependent)|GO:0008270(zinc ion binding)|GO:0046872(metal ion binding)"	"Homo sapiens zinc finger protein 493 (ZNF493), transcript variant 3, mRNA [NM_001076678]"	chr19:21609167-21609226	hs|19p12
A_23_P26094	0.999916	0.0477691	2.63938	up	86.9287	65.283	100.213	16.5697	19.418	27.0507	-1.76263	-0.699599	-1.7436	-2.11294	-3.25927	-3.03422	Detected	Detected	Detected	Not Detected	Not Detected	Not Detected	0	A_23_P26094	A_23_P26094	TTCCATCTCTGGGAATTGTGTGGGTATTAATGTTTCCATGTTCCCAACTATGTTGAGAAG	NM_024755	NM_024755	NM_024755	Hs.512932	79811	SLTM	"SAFB-like, transcription modulator"	ENST00000380516	THC2466585	"GO:0000166(nucleotide binding)|GO:0003723(RNA binding)|GO:0005634(nucleus)|GO:0005730(nucleolus)|GO:0006355(regulation of transcription, DNA-dependent)|GO:0006915(apoptosis)"	"Homo sapiens SAFB-like, transcription modulator (SLTM), transcript variant 1, mRNA [NM_024755]"	chr15:59171417-59171358	hs|15q22.1
A_23_P501080	0.999916	0.046501	2.63288	up	94.0044	82.5653	105.426	15.9903	25.3375	31.1381	-1.64974	-0.360772	-1.67045	-2.16429	-2.87539	-2.83121	Detected	Detected	Detected	Not Detected	Not Detected	Not Detected	0	A_23_P501080	A_23_P501080	GAATATTAAGTGCTACTTGAGGTACATGTTCAGACTAACATTCTTTTGCAGTATAGTGAG	NM_007139	NM_007139	NM_007139	Hs.9521	168374	ZNF92	zinc finger protein 92	ENST00000450302	THC2470444	"GO:0003677(DNA binding)|GO:0003700(sequence-specific DNA binding transcription factor activity)|GO:0005622(intracellular)|GO:0005634(nucleus)|GO:0005730(nucleolus)|GO:0006355(regulation of transcription, DNA-dependent)|GO:0008270(zinc ion binding)|GO:0046872(metal ion binding)"	"Homo sapiens zinc finger protein 92 (ZNF92), transcript variant 1, mRNA [NM_007139]"	chr7:64865861-64865920	hs|7q11.21
A_21_P0014138	0.999916	0.0278662	2.628	up	160.98	39.4245	150.62	14.986	18.8716	52.4045	-0.873654	-1.42722	-1.15576	-2.25788	-3.30045	-2.08019	Detected	Detected	Detected	Not Detected	Not Detected	Not Detected	0	A_21_P0014138	A_21_P0014138	GTGGATGGCAATACAAATCCTTCTTCATCTAATTTAATTTCAACATCTGGTGAGAGAAGA	ENST00000511639	XR_108558	XR_108558			MTRR	5-methyltetrahydrofolate-homocysteine methyltransferase reductase	ENST00000511639		"GO:0005506(iron ion binding)|GO:0005634(nucleus)|GO:0005730(nucleolus)|GO:0005737(cytoplasm)|GO:0005829(cytosol)|GO:0006555(methionine metabolic process)|GO:0008652(cellular amino acid biosynthetic process)|GO:0009086(methionine biosynthetic process)|GO:0010181(FMN binding)|GO:0016491(oxidoreductase activity)|GO:0016723(oxidoreductase activity, oxidizing metal ions, NAD or NADP as acceptor)|GO:0…	"PREDICTED: Homo sapiens hypothetical LOC100288963, transcript variant 1 (LOC100288963), miscRNA [XR_108558]"	chr5:7861720-7861779	hs|5p15.31
A_23_P204967	0.999916	0.0435255	2.62153	up	242.683	74.3598	139.924	26.8576	28.3711	51.7577	-0.281465	-0.511784	-1.26204	-1.41616	-2.71224	-2.09811	Detected	Detected	Detected	Not Detected	Not Detected	Not Detected	0	A_23_P204967	A_23_P204967	TTTGTCTGTAAACCTCTTGCAGTTAAGCCTGTTGTCTGTTGTAGTCTGTAAGATGCGACA	NM_017520	NM_017520	NM_017520	Hs.728885	54737	MPHOSPH8	M-phase phosphoprotein 8	ENST00000493437	THC2540986	GO:0003674(molecular_function)|GO:0005634(nucleus)|GO:0005730(nucleolus)|GO:0005737(cytoplasm)|GO:0005886(plasma membrane)|GO:0007049(cell cycle)	"Homo sapiens M-phase phosphoprotein 8 (MPHOSPH8), mRNA [NM_017520]"	chr13:20246111-20246170	hs|13q12.11
A_33_P3246505	0.999916	0.0155303	2.61367	up	1305.71	654.011	1389.91	169.42	229.926	480.21	2.14623	2.62494	2.05025	1.24104	0.306434	1.11571	Detected	Detected	Detected	Detected	Detected	Detected	0	A_33_P3246505	A_33_P3246505	GGCTGGCAGGCATGATTTTAAAAAATGTAATCATCAGTAAGAAGTACTTCCATGTTAAAG	ENST00000375322		AB209539	Hs.432453	1326	MAP3K8	mitogen-activated protein kinase kinase kinase 8	ENST00000375322	THC2500322	GO:0000166(nucleotide binding)|GO:0000287(magnesium ion binding)|GO:0004672(protein kinase activity)|GO:0004674(protein serine/threonine kinase activity)|GO:0004709(MAP kinase kinase kinase activity)|GO:0005515(protein binding)|GO:0005524(ATP binding)|GO:0005737(cytoplasm)|GO:0005829(cytosol)|GO:0006468(protein phosphorylation)|GO:0007049(cell cycle)|GO:0007165(signal transduction)|GO:0031295(T c…	mitogen-activated protein kinase kinase kinase 8 [Source:HGNC Symbol;Acc:6860] [ENST00000375322]	chr10:30728298-30728357	hs|10p11.23
A_24_P116378	0.999916	0.0107579	2.60998	up	201.957	83.2645	196.615	15.9231	38.5709	85.2026	-0.546491	-0.348604	-0.771307	-2.17037	-2.26915	-1.37899	Detected	Detected	Detected	Detected	Not Detected	Not Detected	0	A_24_P116378	A_24_P116378	ACACTGTCAATAATTATCGCTTTAATTGGTGTTAATATTTGGTAGTACACAGGTTCTCCC	NM_001018090	NM_001018090	NM_001018090	Hs.437256	145781	GCOM1	GRINL1A complex locus 1	ENST00000380557	THC2518964	GO:0005737(cytoplasm)|GO:0005856(cytoskeleton)|GO:0005886(plasma membrane)|GO:0030018(Z disc)|GO:0030054(cell junction)|GO:0030864(cortical actin cytoskeleton)|GO:0031234(extrinsic to internal side of plasma membrane)|GO:0031674(I band)|GO:0035556(intracellular signal transduction)	"Homo sapiens GRINL1A complex locus (GCOM1), transcript variant 1, mRNA [NM_001018090]"	chr15:58009403-58009462	hs|15q21.3
A_32_P31771	0.999916	0.0370896	2.60532	up	142.056	98.5311	109.502	16.2403	34.3078	43.7722	-1.05408	-0.105727	-1.61572	-2.14191	-2.43813	-2.33987	Detected	Detected	Detected	Not Detected	Not Detected	Not Detected	0	A_32_P31771	A_32_P31771	TTTAGCTCCTGAGATATTTACAACTGGGAGAAATGTCTATTTAGGTGTTTACATTAAGCG	NM_030650	NM_030650	NM_030650	Hs.209561	80856	KIAA1715	KIAA1715	ENST00000409660	THC2486824	GO:0007275(multicellular organismal development)|GO:0007596(blood coagulation)|GO:0016020(membrane)|GO:0016021(integral to membrane)|GO:0035115(embryonic forelimb morphogenesis)|GO:0042733(embryonic digit morphogenesis)|GO:0060173(limb development)	"Homo sapiens KIAA1715 (KIAA1715), mRNA [NM_030650]"	chr2:176794257-176794198	hs|2q31.1
A_23_P16242	0.999916	0.0235816	2.59691	up	100.661	63.7012	197.9	19.911	27.2463	37.5833	-1.55103	-0.734986	-0.76191	-1.84792	-2.7706	-2.5598	Detected	Detected	Detected	Not Detected	Not Detected	Not Detected	0	A_23_P16242	A_23_P16242	ACAAGAAAAGAGAGTGGTGAAAGAACCTCTGGATAACTGCTTTTTGAATTGAGGAGAGAG	NM_021143	NM_021143	NM_021143	Hs.512823	7568	ZNF20	zinc finger protein 20	ENST00000430024	THC2514563	"GO:0003677(DNA binding)|GO:0005622(intracellular)|GO:0005634(nucleus)|GO:0006355(regulation of transcription, DNA-dependent)|GO:0008270(zinc ion binding)|GO:0046872(metal ion binding)"	"Homo sapiens zinc finger protein 20 (ZNF20), transcript variant 1, mRNA [NM_021143]"	chr19:12242156-12242149	hs|19p13.2
A_33_P3263170	0.999916	0.00951321	2.59544	up	366.79	183.58	291.978	33.0714	82.9184	115.392	0.314416	0.792033	-0.200817	-1.11591	-1.16497	-0.941418	Detected	Detected	Detected	Not Detected	Not Detected	Not Detected	0	A_33_P3263170	A_33_P3263170	CTCTCTCCATAGGGCCTGTTTTACTATGATGTAAAAGTTAGGTCATGTACATTTTCATAT	NM_003096	NM_003096	NM_003096	Hs.516076	6637	SNRPG	small nuclear ribonucleoprotein polypeptide G	ENST00000418788	THC2650807	"GO:0000245(spliceosome assembly)|GO:0000387(spliceosomal snRNP assembly)|GO:0000398(nuclear mRNA splicing, via spliceosome)|GO:0003723(RNA binding)|GO:0005515(protein binding)|GO:0005634(nucleus)|GO:0005654(nucleoplasm)|GO:0005681(spliceosomal complex)|GO:0005683(U7 snRNP)|GO:0005689(U12-type spliceosomal complex)|GO:0005829(cytosol)|GO:0006366(transcription from RNA polymerase II promoter)|GO:0…	"Homo sapiens small nuclear ribonucleoprotein polypeptide G (SNRPG), mRNA [NM_003096]"	chr2:70508734-70508675	hs|2p13.3
A_21_P0005621	0.999916	0.0265069	2.58492	up	6363.85	1699.06	5729.02	787.454	825.373	1552.77	4.43129	4.00229	4.09354	3.45763	2.15031	2.80881	Detected	Detected	Detected	Detected	Detected	Detected	0	A_21_P0005621	A_21_P0005621	GAGCTGGCTGGCCCATCCTCTCTTCTTTCCCTTGTTTTTCTATTTTATCTTTCAAAGCAG	ENST00000520842		AK128880	Hs.571467		XLOC_006980		ENST00000520842	THC2636008		"AF150180 Human mRNA from cd34+ stem cells Homo sapiens cDNA clone CBDABG03, mRNA sequence [AF150180]"	chr8:2554222-2554163	hs|8p23.2
A_32_P347617	0.999916	0.0448683	2.58151	up	107.821	63.8919	127.648	19.5559	18.8061	39.1091	-1.4519	-0.730673	-1.39451	-1.87388	-3.30546	-2.50238	Detected	Detected	Detected	Not Detected	Not Detected	Not Detected	0	A_32_P347617	A_32_P347617	TCAACCCCTATAAGATGTTAGAGGAGCTAGATAAAAACAGTCGAGCCATAAAGCGACGGC	NM_181773	NM_181773	NM_181773	Hs.440515	164668	APOBEC3H	"apolipoprotein B mRNA editing enzyme, catalytic polypeptide-like 3H"	ENST00000348946	THC2477080	GO:0004126(cytidine deaminase activity)|GO:0005634(nucleus)|GO:0005737(cytoplasm)|GO:0008270(zinc ion binding)|GO:0009615(response to virus)|GO:0009972(cytidine deamination)|GO:0010529(negative regulation of transposition)|GO:0016787(hydrolase activity)|GO:0045869(negative regulation of retroviral genome replication)|GO:0046872(metal ion binding)|GO:0048525(negative regulation of viral reproducti…	"Homo sapiens apolipoprotein B mRNA editing enzyme, catalytic polypeptide-like 3H (APOBEC3H), transcript variant 2, mRNA [NM_181773]"	chr22:39497974-39498033	hs|22q13.1
A_33_P3333527	0.999916	0.0468147	2.57658	up	295.966	52.3883	329.518	14.4296	57.1597	101.905	0.00489426	-1.01706	-0.0263185	-2.31246	-1.70166	-1.12074	Detected	Detected	Detected	Detected	Not Detected	Not Detected	0	A_33_P3333527	A_33_P3333527	GGAGGGCTGTATTCACTGATCCTTAGTAACATGTTAACATTTATGAAGCACTATATATTG	NM_018116	NM_018116	NM_018116	Hs.656547	55154	MSTO1	misato homolog 1 (Drosophila)	ENST00000490743		GO:0003674(molecular_function)|GO:0005737(cytoplasm)|GO:0005739(mitochondrion)|GO:0005741(mitochondrial outer membrane)|GO:0007005(mitochondrion organization)|GO:0016020(membrane)|GO:0043234(protein complex)|GO:0048311(mitochondrion distribution)|GO:0051258(protein polymerization)	"Homo sapiens misato homolog 1 (Drosophila) (MSTO1), mRNA [NM_018116]"	chr1:155584673-155584732	hs|1q22
A_24_P942321	0.999916	0.0159562	2.56721	up	136.109	36.8385	159.538	14.7689	20.0723	44.8783	-1.11578	-1.52509	-1.07278	-2.27893	-3.21146	-2.30387	Detected	Detected	Detected	Not Detected	Not Detected	Not Detected	0	A_24_P942321	A_24_P942321	ACAAAATGTACATAAAACGTTAGTCCTTTGAGACTGACATGATTAATGATCAGTGTGGTG	NM_018027	NM_018027	NM_018027	Hs.330463	55691	FRMD4A	FERM domain containing 4A	ENST00000357447	THC2566762	GO:0005488(binding)|GO:0005737(cytoplasm)|GO:0005856(cytoskeleton)	"Homo sapiens FERM domain containing 4A (FRMD4A), mRNA [NM_018027]"	chr10:13686415-13686356	hs|10p13
A_23_P78268	0.999916	0.0496076	2.56602	up	114.363	43.6097	71.3543	14.5491	22.6165	18.0119	-1.36692	-1.28166	-2.23361	-2.30056	-3.03929	-3.62094	Detected	Detected	Detected	Not Detected	Not Detected	Not Detected	0	A_23_P78268	A_23_P78268	TAATCCCGACAGAACATCATGTGAGATTTCTTTAAAATGGATTAAACGATTTCTTCAGCC	NM_016080	NM_016080	NM_016080	Hs.279061	51031	GLOD4	glyoxalase domain containing 4	ENST00000397393	NP239909	GO:0005739(mitochondrion)	"Homo sapiens glyoxalase domain containing 4 (GLOD4), mRNA [NM_016080]"	chr17:662753-662694	hs|17p13.3
A_23_P59677	0.999916	0.0466835	2.56338	up	108.8	68.5786	98.7627	17.2171	19.86	36.0039	-1.43886	-0.628548	-1.76464	-2.05765	-3.2268	-2.62173	Detected	Detected	Detected	Not Detected	Not Detected	Not Detected	0	A_23_P59677	A_23_P59677	GCTGAGTATGTCTGTTGAAGACGAGCAGAGATATTAAATTATAACCAACTTTCAATTTCC	NM_021930	NM_021930	NM_021930	Hs.531388	60561	RINT1	RAD50 interactor 1	ENST00000497979	THC2467373	GO:0005515(protein binding)|GO:0005737(cytoplasm)|GO:0005783(endoplasmic reticulum)|GO:0005789(endoplasmic reticulum membrane)|GO:0007049(cell cycle)|GO:0015031(protein transport)|GO:0016020(membrane)|GO:0016192(vesicle-mediated transport)|GO:0031572(G2/M transition DNA damage checkpoint)	"Homo sapiens RAD50 interactor 1 (RINT1), mRNA [NM_021930]"	chr7:105207999-105208058	hs|7q22.3
A_24_P301186	0.999916	0.00298502	2.56133	up	152.682	51.5222	189.668	15.4521	29.0851	55.5953	-0.950006	-1.04111	-0.823197	-2.21369	-2.67638	-1.99492	Detected	Detected	Detected	Not Detected	Not Detected	Not Detected	0	A_24_P301186	A_24_P301186	CGGACTACATAAGCGTTAAAAATTGTGTTTTTCAGAATCTTTAAAATATAAGACAGTGCT	NM_001008726	NM_001008726	NM_001008726	Hs.655666	112840	WDR89	WD repeat domain 89	ENST00000394942	THC2490581		"Homo sapiens WD repeat domain 89 (WDR89), transcript variant 1, mRNA [NM_001008726]"	chr14:64064455-64064396	hs|14q23.2
A_21_P0011813	0.999916	0.00765378	2.56065	up	209.614	72.3723	272.322	15.0399	73.2332	62.8617	-0.492802	-0.550868	-0.301363	-2.2527	-1.34417	-1.81771	Detected	Detected	Detected	Not Detected	Detected	Not Detected	0	A_21_P0011813	A_21_P0011813	AATCTGTTTGAGTCTTTGGAGAAAGTGGTTTCATTGTAGGTACATGATGCACTCTTAATA	NM_032927	NM_032927	NM_032927	Hs.696606		TMEM128	transmembrane protein 128	ENST00000382753	THC2479227	GO:0003674(molecular_function)|GO:0005575(cellular_component)|GO:0008150(biological_process)|GO:0016020(membrane)|GO:0016021(integral to membrane)	"Homo sapiens transmembrane protein 128 (TMEM128), mRNA [NM_032927]"	chr4:4237635-4237576	hs|4p16.3
A_23_P217737	0.999916	0.0314043	2.5585	up	122.998	47.3464	169.693	15.7984	18.8475	55.7624	-1.26191	-1.16305	-0.983753	-2.18171	-3.30229	-1.99059	Detected	Detected	Detected	Not Detected	Not Detected	Not Detected	0	A_23_P217737	A_23_P217737	CACAAGCATGAGTTCTTGTTCTTCAGTTAAAAGAGCTTCTTTCACAGTGTTGATAACAAA	NM_000052	NM_000052	NM_000052	Hs.496414	538	ATP7A	"ATPase, Cu++ transporting, alpha polypeptide"	ENST00000341514	THC2549128	"GO:0000166(nucleotide binding)|GO:0000299(integral to membrane of membrane fraction)|GO:0001568(blood vessel development)|GO:0001701(in utero embryonic development)|GO:0001836(release of cytochrome c from mitochondria)|GO:0001974(blood vessel remodeling)|GO:0002082(regulation of oxidative phosphorylation)|GO:0004008(copper-exporting ATPase activity)|GO:0005375(copper ion transmembrane transporte…	"Homo sapiens ATPase, Cu++ transporting, alpha polypeptide (ATP7A), mRNA [NM_000052]"	chrX:77305601-77305657	hs|Xq21.1
A_33_P3418987	0.999916	0.0255061	2.55447	up	182.088	52.2267	321.944	16.7862	69.2661	44.4518	-0.695904	-1.02152	-0.0598679	-2.09421	-1.42451	-2.31764	Detected	Detected	Detected	Not Detected	Not Detected	Not Detected	0	A_33_P3418987	A_33_P3418987	CTTTGTCTGTGATTGAGTTTCAGCTGTAGAACATCAAAGCAACCAAATAGAATTTGATCA	NM_001024661	NM_001024661	NM_001024661	Hs.531192	400736	PRAMEF13	PRAME family member 13	ENST00000334600			"Homo sapiens PRAME family member 13 (PRAMEF13), mRNA [NM_001024661]"	chr1:13447477-13447418	hs|1p36.21
A_23_P41025	0.999916	0.0136134	2.55409	up	223.992	84.5491	140.565	15.1371	48.1535	61.681	-0.397089	-0.326516	-1.25544	-2.2434	-1.94902	-1.84506	Detected	Detected	Detected	Not Detected	Not Detected	Not Detected	0	A_23_P41025	A_23_P41025	TTAACATTTTAAGCAGACTGCTAAACTGTTCTCTGTATAAGTTATGGTATGCATGAGCTG	NM_014366	NM_014366	NM_014366	Hs.313544	26354	GNL3	guanine nucleotide binding protein-like 3 (nucleolar)	ENST00000496254	THC2549499	GO:0000166(nucleotide binding)|GO:0005515(protein binding)|GO:0005525(GTP binding)|GO:0005622(intracellular)|GO:0005634(nucleus)|GO:0005654(nucleoplasm)|GO:0005730(nucleolus)|GO:0042127(regulation of cell proliferation)	"Homo sapiens guanine nucleotide binding protein-like 3 (nucleolar) (GNL3), transcript variant 1, mRNA [NM_014366]"	chr3:52728321-52728380	hs|3p21.1
A_23_P150950	0.999916	0.0373714	2.54683	up	260.853	111.14	254.634	37.7655	37.0868	89.7806	-0.177302	0.0680003	-0.398253	-0.92442	-2.32576	-1.30348	Detected	Detected	Detected	Not Detected	Not Detected	Not Detected	0	A_23_P150950	A_23_P150950	ACACTCTCTGATGCCTGAGAGATTCCTGTTTGGGATTTAATATCCAGGGCTGTGTTTACA	NM_144982	NM_144982	NM_144982	Hs.527874	196441	ZFC3H1	"zinc finger, C3H1-type containing"	ENST00000552994	THC2607408	GO:0005515(protein binding)|GO:0005622(intracellular)|GO:0006396(RNA processing)|GO:0046872(metal ion binding)	"Homo sapiens zinc finger, C3H1-type containing (ZFC3H1), mRNA [NM_144982]"	chr12:72003855-72003796	hs|12q21.1
A_24_P161764	0.999916	0.0160903	2.54645	up	556.288	347.157	585.608	52.3206	150.812	244.249	0.915295	1.71121	0.803258	-0.454111	-0.30198	0.140395	Detected	Detected	Detected	Detected	Detected	Not Detected	0	A_24_P161764	A_24_P161764	GTTTCCTGCAAGGCTTCTGGATACACCTTCACTAGCTATGCTATGCATTGGGTGCGCCAG	ENST00000390595		L04336	Hs.510635				ENST00000390595	NP1174631		immunoglobulin heavy variable 1-3 [Source:HGNC Symbol;Acc:5552] [ENST00000390595]	chr14:106471482-106471423	hs|14q32.33
A_32_P137966	0.999916	0.0350526	2.53921	up	199.636	41.7688	275.452	16.0149	32.2707	76.3877	-0.563164	-1.34388	-0.284876	-2.16207	-2.52644	-1.53655	Detected	Detected	Detected	Detected	Not Detected	Not Detected	0	A_32_P137966	A_32_P137966	TTGGAGCCTCCAGTTAAAACACAAAATCTTCAACTAAACAAAGAGGAAGATCTTGTTATC	NM_152317	NM_152317	NM_152317	Hs.653118	120863	DEPDC4	DEP domain containing 4	ENST00000549341	NP1465644	GO:0035556(intracellular signal transduction)	"Homo sapiens DEP domain containing 4 (DEPDC4), mRNA [NM_152317]"	chr12:100649936-100649877	hs|12q23.1
A_23_P216920	0.999916	0.0388404	2.53889	down	606.674	358.627	600.626	475.98	689.528	1833.62	1.04038	1.7581	0.83979	2.73134	1.89087	3.04866	Detected	Detected	Detected	Detected	Detected	Detected	0	A_23_P216920	A_23_P216920	AGCCCGACAGTCTCTCCATATGCAGCCTTTCCTCTGTACTTTTCTCCATGGTTGAAATAA	NM_014397	NM_014397	NM_014397	Hs.197071	10783	NEK6	NIMA (never in mitosis gene a)-related kinase 6	ENST00000394199	THC2466136	GO:0000166(nucleotide binding)|GO:0000287(magnesium ion binding)|GO:0000910(cytokinesis)|GO:0000922(spindle pole)|GO:0004674(protein serine/threonine kinase activity)|GO:0004871(signal transducer activity)|GO:0005515(protein binding)|GO:0005524(ATP binding)|GO:0005634(nucleus)|GO:0005737(cytoplasm)|GO:0005815(microtubule organizing center)|GO:0005856(cytoskeleton)|GO:0005874(microtubule)|GO:00064…	"Homo sapiens NIMA (never in mitosis gene a)-related kinase 6 (NEK6), transcript variant 2, mRNA [NM_014397]"	chr9:127114617-127114676	hs|9q33.3
A_24_P229151	0.999916	0.0297687	2.53785	up	511.359	302.7	380.295	42.4129	149.522	159.799	0.793799	1.51351	0.180443	-0.756988	-0.314379	-0.471696	Detected	Detected	Detected	Detected	Detected	Not Detected	0	A_24_P229151	A_24_P229151	GAGCGTCCAGGAAGGAAGAATTTCTATTCTGAACTGTGACTATACTAACAGCATGTTTGA	ENST00000390458		D13076	Hs.533995				ENST00000390458	NP092400		T cell receptor alpha variable 29/delta variable 5 (gene/pseudogene) [Source:HGNC Symbol;Acc:12127] [ENST00000390458]	chr14:22631519-22631578	hs|14q11.2
A_21_P0009490	0.999916	0.0195033	2.53295	up	347.732	87.1156	404.62	24.0854	62.5329	140.916	0.237439	-0.283375	0.269891	-1.57333	-1.57205	-0.653122	Detected	Detected	Detected	Detected	Not Detected	Not Detected	0	A_21_P0009490	A_21_P0009490	AAAGGAAGAGGGGTTAACAGATGAATTCGCAAAGACAGCTCTTCTGGCCAAGAATATGGA	BF131455		BF131455	Hs.579558		XLOC_012698					"601818990F1 NIH_MGC_58 Homo sapiens cDNA clone IMAGE:4044623 5', mRNA sequence [BF131455]"	chr18:57792421-57796757	hs|18q21.32
A_33_P3245163	0.999916	0.0118315	2.53256	up	172.342	85.0862	250.922	14.3481	52.0692	85.3197	-0.775264	-0.317382	-0.419436	-2.32063	-1.83623	-1.37701	Detected	Detected	Detected	Not Detected	Not Detected	Not Detected	0	A_33_P3245163	A_33_P3245163	GAAAATGGTAGGCGCGCGTAGTTAATTCATGCGGCTCTCTTACTCTGTTTACATCCTAGA	M13930		M13930	Hs.202453	4609	MYC	v-myc myelocytomatosis viral oncogene homolog (avian)	ENST00000259523	THC2541357	"GO:0001658(branching involved in ureteric bud morphogenesis)|GO:0002053(positive regulation of mesenchymal cell proliferation)|GO:0003677(DNA binding)|GO:0003700(sequence-specific DNA binding transcription factor activity)|GO:0005515(protein binding)|GO:0005634(nucleus)|GO:0005654(nucleoplasm)|GO:0005730(nucleolus)|GO:0005819(spindle)|GO:0006357(regulation of transcription from RNA polymerase II…	"Human c-myc-P64 mRNA, initiating from promoter P0, (HLmyc3.1) partial cds. [M13930]"	chr8:128748076-128748135	hs|8q24.21
A_23_P92629	0.999916	0.00618551	2.52354	up	187.198	90.252	261.911	21.9086	70.8338	49.9277	-0.655972	-0.232348	-0.357601	-1.70999	-1.39222	-2.15005	Detected	Detected	Detected	Not Detected	Not Detected	Not Detected	0	A_23_P92629	A_23_P92629	ATCTTGTTTTGCAAATTGTGGAATGATGTAAGCAAATGCTTTTGGTTACTGGTACATGTG	NM_005869	NM_005869	NM_005869	Hs.371372	10283	CWC27	CWC27 spliceosome-associated protein homolog (S. cerevisiae)	ENST00000381070	THC2462119	"GO:0000398(nuclear mRNA splicing, via spliceosome)|GO:0003755(peptidyl-prolyl cis-trans isomerase activity)|GO:0005634(nucleus)|GO:0006457(protein folding)|GO:0016853(isomerase activity)|GO:0071013(catalytic step 2 spliceosome)"	"Homo sapiens CWC27 spliceosome-associated protein homolog (S. cerevisiae) (CWC27), mRNA [NM_005869]"	chr5:64314286-64314345	hs|5q12.3
A_32_P204381	0.999916	0.0232463	2.52189	up	110.861	53.972	101.766	15.4639	29.841	23.1504	-1.41178	-0.974096	-1.72141	-2.21258	-2.63937	-3.25885	Detected	Detected	Detected	Not Detected	Not Detected	Not Detected	0	A_32_P204381	A_32_P204381	CTCTGGATTTGTTCACTCTGAGATCTATTTGCAGAGTGGGTGCTTAGCAGACAGAGTGAA	NM_020313	NM_020313	NM_020313	Hs.4900	57019	CIAPIN1	cytokine induced apoptosis inhibitor 1	ENST00000394391	NP1199055	GO:0005634(nucleus)|GO:0005730(nucleolus)|GO:0005737(cytoplasm)|GO:0006915(apoptosis)|GO:0006916(anti-apoptosis)|GO:0030097(hemopoiesis)	"Homo sapiens cytokine induced apoptosis inhibitor 1 (CIAPIN1), mRNA [NM_020313]"	chr16:57463000-57462941	hs|16q21
A_23_P113777	0.999916	0.0386353	2.51444	up	452.798	119.391	678.308	26.5623	160.559	152.193	0.618329	0.171311	1.01526	-1.43211	-0.211635	-0.542058	Detected	Detected	Detected	Detected	Detected	Not Detected	0	A_23_P113777	A_23_P113777	TCTGGCTTGGCTCAGAATATCCTTAACAATTACATGAGAGAGGTCTGGATTCTTATTTTT	NM_004791	NM_004791	NM_004791	Hs.696554	9358	ITGBL1	"integrin, beta-like 1 (with EGF-like repeat domains)"	ENST00000376162	NP085213	GO:0004872(receptor activity)|GO:0005488(binding)|GO:0005576(extracellular region)|GO:0007155(cell adhesion)|GO:0007160(cell-matrix adhesion)|GO:0007229(integrin-mediated signaling pathway)|GO:0008305(integrin complex)	"Homo sapiens integrin, beta-like 1 (with EGF-like repeat domains) (ITGBL1), mRNA [NM_004791]"	chr13:102367979-102368038	hs|13q33.1
A_24_P15898	0.999916	0.0272601	2.51435	up	108.089	38.8059	109.882	15.3119	15.8282	33.6655	-1.44832	-1.45003	-1.61072	-2.22684	-3.55417	-2.71862	Detected	Not Detected	Detected	Not Detected	Not Detected	Not Detected	0	A_24_P15898	A_24_P15898	TTCTTGAGGAGGACACAAAAAAGTCTGAAGACAACTGTCCAGATGAGAATCTTGCACTTG	BC027909		BC027909	Hs.650039	574407	C1orf145	chromosome 1 open reading frame 145	ENST00000295012	THC2605806		"Homo sapiens chromosome 1 open reading frame 145, mRNA (cDNA clone IMAGE:5204063). [BC027909]"	chr1:228391363-228391304	hs|1q42.13
A_21_P0011079	0.999916	0.00392724	2.51086	up	207.636	72.4679	291.458	17.3847	71.2572	62.9322	-0.506481	-0.548965	-0.203388	-2.04367	-1.38363	-1.81609	Detected	Detected	Detected	Not Detected	Not Detected	Not Detected	0	A_21_P0011079	A_21_P0011079	AAGGGAATGTCTTTCTCAATGGCCTCTCATTAGAGGCAGACATCACTGCCAACTTAGACA	NM_001137610	NM_001137610	NM_001137610	Hs.656318		FAM86B2	"family with sequence similarity 86, member B2"	ENST00000427893	THC2503736		"Homo sapiens family with sequence similarity 86, member B2 (FAM86B2), mRNA [NM_001137610]"	chr8:12286290-12286232	hs|8p23.1
A_21_P0013675	0.999916	0.0373637	2.50865	up	612.479	143.559	514.973	31.5229	105.547	242.564	1.05412	0.437262	0.617821	-1.18509	-0.816843	0.130406	Detected	Detected	Detected	Detected	Detected	Not Detected	0	A_21_P0013675	A_21_P0013675	CAGTTGCCATGGAGACTTAAATACAGATCAACTGAAAATGGATATTCTGTTTAAGAAGCT	NM_001244752	NM_001244752	NM_001244752	Hs.493710		ANKRD18B	ankyrin repeat domain 18B	ENST00000354752	THC2478067		"Homo sapiens ankyrin repeat domain 18B (ANKRD18B), mRNA [NM_001244752]"	chr9:33558116-33558175	hs|9p13.3
A_33_P3240263	0.999916	0.0256372	2.50668	up	134.907	68.1693	132.928	19.4616	23.7252	47.3006	-1.12858	-0.637185	-1.33603	-1.88086	-2.97024	-2.22803	Detected	Detected	Detected	Not Detected	Not Detected	Not Detected	0	A_33_P3240263	A_33_P3240263	CAAGGTTTTGATTTTGGTCTGGTCTTTAAGTGAAAAATTAAAGCAACCAGTAGATGTAGG	NM_015932	NM_015932	NM_015932	Hs.268742	51371	POMP	proteasome maturation protein	ENST00000460403	THC2469519	GO:0000502(proteasome complex)|GO:0005634(nucleus)|GO:0005730(nucleolus)|GO:0005737(cytoplasm)|GO:0005783(endoplasmic reticulum)|GO:0005792(microsome)|GO:0005829(cytosol)|GO:0016020(membrane)|GO:0043248(proteasome assembly)	"Homo sapiens proteasome maturation protein (POMP), mRNA [NM_015932]"	chr13:29252779-29252838	hs|13q12.3
A_23_P217778	0.999916	0.0481514	2.50557	up	188.286	106.812	232.291	28.0045	31.5002	94.7376	-0.647614	0.0106955	-0.530746	-1.35583	-2.5613	-1.22595	Detected	Detected	Detected	Detected	Not Detected	Not Detected	0	A_23_P217778	A_23_P217778	GTTTGTACTCGGAAACCACAAAGTAGTCTCAAAGTATTTTAGAGGGAATCGATATTGATG	NM_078629	NM_078629	NM_078629	Hs.655288	10943	MSL3	male-specific lethal 3 homolog (Drosophila)	ENST00000380693	THC2467637	"GO:0003677(DNA binding)|GO:0003700(sequence-specific DNA binding transcription factor activity)|GO:0005634(nucleus)|GO:0006355(regulation of transcription, DNA-dependent)|GO:0006366(transcription from RNA polymerase II promoter)|GO:0007275(multicellular organismal development)|GO:0016568(chromatin modification)|GO:0035064(methylated histone residue binding)|GO:0043984(histone H4-K16 acetylation)…	"Homo sapiens male-specific lethal 3 homolog (Drosophila) (MSL3), transcript variant 1, mRNA [NM_078629]"	chrX:11793616-11793675	hs|Xp22.2
A_33_P3390477	0.999916	0.0494381	2.50511	down	40.7513	24.6856	95.6982	24.1349	148.104	119.144	-2.85562	-2.10264	-1.81011	-1.57037	-0.328127	-0.895258	Detected	Not Detected	Not Detected	Detected	Detected	Not Detected	0	A_33_P3390477	A_33_P3390477	CCCAGACGGGCTTCTGCATCCATTCCCTCTTTTTGTTTTTAAAATAAATTGTATTTTTGA	NM_146388	NM_146388	NM_146388	Hs.279652	51073	MRPL4	mitochondrial ribosomal protein L4	ENST00000253099	THC2750387	GO:0003735(structural constituent of ribosome)|GO:0005739(mitochondrion)|GO:0005840(ribosome)|GO:0006412(translation)	"Homo sapiens mitochondrial ribosomal protein L4 (MRPL4), nuclear gene encoding mitochondrial protein, transcript variant 3, mRNA [NM_146388]"	chr19:10370657-10370716	hs|19p13.2
A_21_P0010947	0.999916	0.0158179	2.50153	up	131.336	36.2424	114.249	15.7663	19.9097	31.1428	-1.16727	-1.54863	-1.5545	-2.18464	-3.22319	-2.83099	Detected	Detected	Detected	Not Detected	Not Detected	Not Detected	0	A_21_P0010947	A_21_P0010947	CCCAGAGATGTGTATCATTTCCATGAGTGTCTGTACTTTTACAACATGTGCATATTAATA	ENST00000443523		BG201536	Hs.257871		XLOC_l2_001986		ENST00000443523			"RST20757 Athersys RAGE Library Homo sapiens cDNA, mRNA sequence [BG201536]"	chr10:54316818-54316759	hs|10q21.1
A_23_P6980	0.999916	0.00855067	2.49583	up	469.203	276.805	806.436	68.2298	128.209	216.711	0.669675	1.38449	1.26488	-0.0710874	-0.536235	-0.0321841	Detected	Detected	Detected	Detected	Detected	Not Detected	0	A_23_P6980	A_23_P6980	TGGTATCATTGGGGCATTGCATTACCAAACCTGAGATGATCTTCAAGCTAGAGCAAGGAG	NM_001128223	NM_001128223	NM_001128223	Hs.556877	100131827	ZNF717	zinc finger protein 717	ENST00000491507	THC2544637	"GO:0003677(DNA binding)|GO:0005622(intracellular)|GO:0005634(nucleus)|GO:0006355(regulation of transcription, DNA-dependent)|GO:0008270(zinc ion binding)|GO:0046872(metal ion binding)"	"Homo sapiens zinc finger protein 717 (ZNF717), mRNA [NM_001128223]"	chr3:75790772-75790472	hs|3p12.3
A_24_P124624	0.999916	0.00840682	2.49552	up	96.3213	38.4308	124.655	14.2126	19.506	30.1369	-1.61461	-1.46405	-1.42874	-2.33432	-3.25275	-2.87836	Detected	Detected	Detected	Not Detected	Not Detected	Not Detected	0	A_24_P124624	A_24_P124624	TTGTAGATGAACTCTTCTCAACTCTGTTTTGCTATGCTATAATTCCGAAACATACAAGAC	NM_002543	NM_002543	NM_002543	Hs.412484	4973	OLR1	oxidized low density lipoprotein (lectin-like) receptor 1	ENST00000309539	THC2461760	GO:0004872(receptor activity)|GO:0005041(low-density lipoprotein receptor activity)|GO:0005488(binding)|GO:0005529(sugar binding)|GO:0005576(extracellular region)|GO:0005624(membrane fraction)|GO:0005886(plasma membrane)|GO:0005887(integral to plasma membrane)|GO:0006508(proteolysis)|GO:0006954(inflammatory response)|GO:0007155(cell adhesion)|GO:0007159(leukocyte cell-cell adhesion)|GO:0007596(bl…	"Homo sapiens oxidized low density lipoprotein (lectin-like) receptor 1 (OLR1), transcript variant 1, mRNA [NM_002543]"	chr12:10311657-10311598	hs|12p13.2
A_24_P245379	0.999916	0.00381248	2.49429	up	118.638	43.361	156.641	16.2478	28.4326	31.6297	-1.31397	-1.28991	-1.09922	-2.14125	-2.70912	-2.80861	Detected	Detected	Detected	Not Detected	Not Detected	Not Detected	0	A_24_P245379	A_24_P245379	AAGTTGAGGTATACATACCCCAGTTCAAATTAGAAGAGCATTATGAACTCAGATCCATTC	NM_002575	NM_002575	NM_002575	Hs.594481	5055	SERPINB2	"serpin peptidase inhibitor, clade B (ovalbumin), member 2"	ENST00000457692	THC2468188	GO:0004867(serine-type endopeptidase inhibitor activity)|GO:0005576(extracellular region)|GO:0005615(extracellular space)|GO:0005737(cytoplasm)|GO:0005794(Golgi apparatus)|GO:0005886(plasma membrane)|GO:0006916(anti-apoptosis)|GO:0007596(blood coagulation)|GO:0010951(negative regulation of endopeptidase activity)|GO:0030162(regulation of proteolysis)|GO:0030414(peptidase inhibitor activity)|GO:00…	"Homo sapiens serpin peptidase inhibitor, clade B (ovalbumin), member 2 (SERPINB2), transcript variant 2, mRNA [NM_002575]"	chr18:61570202-61570261	hs|18q21.33
A_24_P942517	0.999916	0.0326002	2.492	up	325.364	142.79	213.023	28.8358	97.7732	63.8282	0.141517	0.429514	-0.65567	-1.31363	-0.927223	-1.79569	Detected	Detected	Detected	Not Detected	Not Detected	Not Detected	0	A_24_P942517	A_24_P942517	TATGTAGACTGTGACACTGTATATGTGTGACTCGTACAACTTTGACGTGTTTCTGAAGTG	ENST00000246024		AB032988	Hs.169358	56255	TMX4	thioredoxin-related transmembrane protein 4	ENST00000246024	THC2590237	GO:0006810(transport)|GO:0016020(membrane)|GO:0016021(integral to membrane)|GO:0022900(electron transport chain)|GO:0045454(cell redox homeostasis)	thioredoxin-related transmembrane protein 4 [Source:HGNC Symbol;Acc:25237] [ENST00000246024]	chr20:7958502-7958443	hs|20p12.3
A_21_P0011084	0.999916	0.0147299	2.48864	up	216.985	117.763	209.047	29.9555	56.6659	57.4532	-0.44294	0.151503	-0.682848	-1.25867	-1.71418	-1.9475	Detected	Detected	Detected	Not Detected	Not Detected	Not Detected	0	A_21_P0011084	A_21_P0011084	TCTTCAAAGCTTGAAAACAAGGGCCAAGTGATGAAGACTGAAGTCAAGAATGACCATGTT	THC2548537					XLOC_l2_003293			THC2548537		"Q6IE36_HUMAN (Q6IE36) Ovostatin-2 (Fragment), partial (9%) [THC2548537]"	chr12:009552468-009552409	hs|12p13.31
A_23_P153197	0.999916	0.00206332	2.48766	up	188.892	62.9142	174.698	15.0207	38.8339	65.0562	-0.642974	-0.752922	-0.941817	-2.25454	-2.25935	-1.7682	Detected	Detected	Detected	Not Detected	Not Detected	Not Detected	0	A_23_P153197	A_23_P153197	TTTTCATTAATATTTGCACATGGGATTGCTAAAACAGCTTCCTGTTACTGAGATGTCTTG	NM_170695	NM_170695	NM_170695	Hs.373550	7050	TGIF1	TGFB-induced factor homeobox 1	ENST00000345133	THC2483186	GO:0000122(negative regulation of transcription from RNA polymerase II promoter)|GO:0001843(neural tube closure)|GO:0003682(chromatin binding)|GO:0003700(sequence-specific DNA binding transcription factor activity)|GO:0003714(transcription corepressor activity)|GO:0005634(nucleus)|GO:0007275(multicellular organismal development)|GO:0007368(determination of left/right symmetry)|GO:0008285(negative…	"Homo sapiens TGFB-induced factor homeobox 1 (TGIF1), transcript variant 1, mRNA [NM_170695]"	chr18:3458026-3458079	hs|18p11.31
A_32_P176550	0.999916	0.0306383	2.48341	up	221.529	49.487	102.047	15.9725	36.1151	35.631	-0.413045	-1.09926	-1.71744	-2.1659	-2.36406	-2.63675	Detected	Detected	Detected	Not Detected	Not Detected	Not Detected	0	A_32_P176550	A_32_P176550	AGAACCATCTTTCAATGCACTGAAAAGTCATCTGAAAAAATAGCTTCTTCCATATCAGCT	NM_152405	NM_152405	NM_152405	Hs.482605	133746	JMY	"junction mediating and regulatory protein, p53 cofactor"	ENST00000282259	THC2476733	GO:0003713(transcription coactivator activity)|GO:0003779(actin binding)|GO:0005515(protein binding)|GO:0005634(nucleus)|GO:0005737(cytoplasm)|GO:0005856(cytoskeleton)|GO:0006281(DNA repair)|GO:0006357(regulation of transcription from RNA polymerase II promoter)|GO:0006917(induction of apoptosis)|GO:0007050(cell cycle arrest)|GO:0031252(cell leading edge)|GO:0034314(Arp2/3 complex-mediated actin …	"Homo sapiens junction mediating and regulatory protein, p53 cofactor (JMY), mRNA [NM_152405]"	chr5:78617809-78617868	hs|5q14.1
A_33_P3221748	0.999916	0.0161654	2.47955	up	2313.09	478.032	2568.42	170.062	406.424	758.448	2.97121	2.17273	2.93613	1.2465	1.12825	1.77509	Detected	Detected	Detected	Detected	Detected	Detected	0	A_33_P3221748	A_33_P3221748	GGCACACACCTGTCTGTAACCTGTTTTGTGCTCTGAAAGCAAATAGTCCTGAGCAAAAAA	NM_001031680	NM_001031680	NM_001031680	Hs.170019	864	RUNX3	runt-related transcription factor 3	ENST00000338888		"GO:0000122(negative regulation of transcription from RNA polymerase II promoter)|GO:0000790(nuclear chromatin)|GO:0000977(RNA polymerase II regulatory region sequence-specific DNA binding)|GO:0000981(sequence-specific DNA binding RNA polymerase II transcription factor activity)|GO:0003677(DNA binding)|GO:0003700(sequence-specific DNA binding transcription factor activity)|GO:0005515(protein bind…	"Homo sapiens runt-related transcription factor 3 (RUNX3), transcript variant 1, mRNA [NM_001031680]"	chr1:25227597-25227538	hs|1p36.11
A_19_P00811348	0.999916	0.00207566	2.46852	up	166.014	65.7468	147.049	17.2932	41.6802	41.6565	-0.829235	-0.689386	-1.19038	-2.05129	-2.1573	-2.41135	Detected	Detected	Detected	Not Detected	Not Detected	Not Detected	0	A_19_P00811348	A_19_P00811348	GCTTCTAAAGGGGCACACCTTTTATAGAAGTACGTCCAGGAATAGAAGTGACCTGCTTTT	ENST00000553134		AF400485	Hs.728856		XLOC_011183		ENST00000553134	THC2535118			chr15:25265843-25265902	hs|15q11.2
A_23_P50897	0.999916	0.0174694	2.46492	up	156.198	85.0438	121.363	16.1609	40.4197	46.3716	-0.917167	-0.3181	-1.46735	-2.14898	-2.20161	-2.25664	Detected	Detected	Detected	Not Detected	Not Detected	Not Detected	0	A_23_P50897	A_23_P50897	TTTGTCGGGGACATTTAACTCATGGAGGTGCTTTAGATTTCAACATCAGATGGTTGAAGC	NM_032390	NM_032390	NM_032390	Hs.367842	84365	MKI67IP	MKI67 (FHA domain) interacting nucleolar phosphoprotein	ENST00000285814	THC2468231	GO:0000166(nucleotide binding)|GO:0000794(condensed nuclear chromosome)|GO:0003723(RNA binding)|GO:0005515(protein binding)|GO:0005634(nucleus)|GO:0005654(nucleoplasm)|GO:0005694(chromosome)|GO:0005730(nucleolus)|GO:0005737(cytoplasm)|GO:0006461(protein complex assembly)|GO:0009303(rRNA transcription)|GO:0010923(negative regulation of phosphatase activity)|GO:0016072(rRNA metabolic process)	"Homo sapiens MKI67 (FHA domain) interacting nucleolar phosphoprotein (MKI67IP), mRNA [NM_032390]"	chr2:122484915-122484856	hs|2q14.3
A_33_P3221009	0.999916	0.0287828	2.45636	up	357.054	122.176	762.181	32.4777	112.472	172.817	0.275605	0.204582	1.18346	-1.14204	-0.725165	-0.358716	Detected	Detected	Detected	Detected	Detected	Not Detected	0	A_33_P3221009	A_33_P3221009	GTGTGTGCGTACATAAAATCGTCGAAACTTCCTCAATAAATGAAGAGATGTCCTTTTTGT	ENST00000382488		AK127863	Hs.518622				ENST00000382488	THC2485730		"Homo sapiens cDNA FLJ45966 fis, clone PLACE7015647. [AK127863]"	chr4:8514278-8514337	hs|4p16.1
A_24_P37441	0.999916	0.0159507	2.45413	up	280.874	163.036	298.587	28.1446	70.5331	131.129	-0.0706129	0.620814	-0.168526	-1.34863	-1.39836	-0.75697	Detected	Detected	Detected	Detected	Not Detected	Not Detected	0	A_24_P37441	A_24_P37441	TGGACACGAAGTGATTTTTGTAACCTGAGCAGTTAATGAATGTGCCAACATTTTCTAGGA	NM_002610	NM_002610	NM_002610	Hs.470633	5163	PDK1	"pyruvate dehydrogenase kinase, isozyme 1"	ENST00000410055	THC2470460	GO:0000155(two-component sensor activity)|GO:0000166(nucleotide binding)|GO:0004672(protein kinase activity)|GO:0004740(pyruvate dehydrogenase (acetyl-transferring) kinase activity)|GO:0005524(ATP binding)|GO:0005739(mitochondrion)|GO:0005759(mitochondrial matrix)|GO:0005975(carbohydrate metabolic process)|GO:0006006(glucose metabolic process)|GO:0006090(pyruvate metabolic process)|GO:0006468(pro…	"Homo sapiens pyruvate dehydrogenase kinase, isozyme 1 (PDK1), nuclear gene encoding mitochondrial protein, mRNA [NM_002610]"	chr2:173463273-173463332	hs|2q31.1
A_33_P3262485	0.999916	0.0219193	2.45223	up	277.122	55.2186	372.339	21.4654	57.5101	88.0734	-0.0900183	-0.941153	0.14994	-1.73948	-1.69285	-1.33118	Detected	Detected	Detected	Not Detected	Not Detected	Not Detected	0	A_33_P3262485	A_33_P3262485	CCAGTGTATGTCAAAGACATGAAAAGACTCACTGGAGAGAAACAATATGAATGTAAACTA	NM_145276	NM_145276	NM_145276	Hs.663510	147837	ZNF563	zinc finger protein 563	ENST00000293725		"GO:0003677(DNA binding)|GO:0005622(intracellular)|GO:0005634(nucleus)|GO:0006355(regulation of transcription, DNA-dependent)|GO:0008270(zinc ion binding)|GO:0046872(metal ion binding)"	"Homo sapiens zinc finger protein 563 (ZNF563), mRNA [NM_145276]"	chr19:12429457-12429398	hs|19p13.2
A_33_P3397568	0.999916	0.0346938	2.44585	up	387.384	307.443	444.308	62.3738	120.024	135.939	0.393228	1.53594	0.404883	-0.200551	-0.631415	-0.704995	Detected	Detected	Detected	Detected	Detected	Not Detected	0	A_33_P3397568	A_33_P3397568	TACTACCCATGTTGTACAACAGATACCTTCTATTTTAGTTGCTAACAAACGGCTACACAA	NM_015955	NM_015955	NM_015955	Hs.444969	51072	MEMO1	mediator of cell motility 1	ENST00000412073	THC2496116	GO:0005634(nucleus)|GO:0005829(cytosol)|GO:0032886(regulation of microtubule-based process)	"Homo sapiens mediator of cell motility 1 (MEMO1), transcript variant 1, mRNA [NM_015955]"	chr2:32092958-32092899	hs|2p23.1
A_21_P0013026	0.999916	0.0400996	2.44212	up	189.161	42.8249	218.292	16.6154	26.784	76.7702	-0.640926	-1.30786	-0.620417	-2.10897	-2.79529	-1.52934	Detected	Detected	Detected	Not Detected	Not Detected	Not Detected	0	A_21_P0013026	A_21_P0013026	GCGGCCACACCTATGAGGTTGAACTTTATACAATTGGTTTCTTTATAGGTTTAGATGGTT	THC2668959					XLOC_l2_012578			THC2668959		"O60448_HUMAN (O60448) Neuronal thread protein AD7c-NTP, partial (9%) [THC2668959]"	chr6:052443175-052443234	hs|6p12.2
A_24_P402836	0.999916	0.0430886	2.41786	up	22355	16257.4	20165.8	3251.79	5879.9	7630.81	6.24392	7.26058	5.90909	5.5036	4.98298	5.10581	Detected	Detected	Detected	Detected	Detected	Detected	0	A_24_P402836	A_24_P402836	CTACAAATGTGATGAATGTGGCAAAGCCTTTGGACGGTCCAGGGTCCTGAATGAACATAA	NM_003441	NM_003441	NM_003441	Hs.654355	7700	ZNF141	zinc finger protein 141	ENST00000240499	THC2597064	"GO:0003677(DNA binding)|GO:0005622(intracellular)|GO:0005634(nucleus)|GO:0006355(regulation of transcription, DNA-dependent)|GO:0006366(transcription from RNA polymerase II promoter)|GO:0008270(zinc ion binding)|GO:0009653(anatomical structure morphogenesis)|GO:0046872(metal ion binding)"	"Homo sapiens zinc finger protein 141 (ZNF141), mRNA [NM_003441]"	chr4:367324-367383	hs|4p16.3
A_32_P169131	0.999916	0.0443325	2.41398	up	2301.26	531.191	3078.9	139.68	845.49	637.507	2.96381	2.32485	3.19767	0.962565	2.18505	1.52448	Detected	Detected	Detected	Detected	Detected	Detected	0	A_32_P169131	A_32_P169131	AGCACCCACACGCTTAGATAGCCGATGTCTTATTAGAGGGCAGTTTGTAGTTCCTGATTT	NM_019109	NM_019109	NM_019109	Hs.592086	56052	ALG1	"asparagine-linked glycosylation 1, beta-1,4-mannosyltransferase homolog (S. cerevisiae)"		THC2467927	"GO:0000030(mannosyltransferase activity)|GO:0004578(chitobiosyldiphosphodolichol beta-mannosyltransferase activity)|GO:0005783(endoplasmic reticulum)|GO:0005789(endoplasmic reticulum membrane)|GO:0006486(protein glycosylation)|GO:0006488(dolichol-linked oligosaccharide biosynthetic process)|GO:0009058(biosynthetic process)|GO:0009103(lipopolysaccharide biosynthetic process)|GO:0016020(membrane)|…	"Homo sapiens asparagine-linked glycosylation 1, beta-1,4-mannosyltransferase homolog (S. cerevisiae) (ALG1), mRNA [NM_019109]"	chr16:5135454-5135512	hs|16p13.3
A_33_P3245178	0.999916	0.00811669	2.39447	up	272.642	93.018	290.847	20.498	63.8656	115.487	-0.11353	-0.188797	-0.206417	-1.80601	-1.54162	-0.940232	Detected	Detected	Detected	Detected	Not Detected	Not Detected	0	A_33_P3245178	A_33_P3245178	GGAGACCCCTGCTTCCTAAACTTACACATTTGTGGTGTACCTTTGTCGTAAACGTTTTGA	NM_001168399	NM_001168399	NM_001168399	Hs.398989	84707	BEX2	brain expressed X-linked 2	ENST00000372674	THC2527684	GO:0005634(nucleus)|GO:0005737(cytoplasm)|GO:0042981(regulation of apoptosis)|GO:0051726(regulation of cell cycle)	"Homo sapiens brain expressed X-linked 2 (BEX2), transcript variant 1, mRNA [NM_001168399]"	chrX:102564489-102564430	hs|Xq22.1
A_33_P3256033	0.999916	0.0251655	2.39013	up	205.468	90.9857	142.658	21.1633	37.4704	69.3095	-0.521625	-0.220667	-1.23412	-1.75992	-2.31091	-1.67683	Detected	Detected	Detected	Not Detected	Not Detected	Not Detected	0	A_33_P3256033	A_33_P3256033	CTGATGCTTTCTCCAGAATGAAGAGTCCCAATTTGTATATCAGTGTTAAGAAGAAAACAA	NM_005188	NM_005188	NM_005188	Hs.504096	867	CBL	Cas-Br-M (murine) ecotropic retroviral transforming sequence		THC2601408	"GO:0001784(phosphotyrosine binding)|GO:0003700(sequence-specific DNA binding transcription factor activity)|GO:0004842(ubiquitin-protein ligase activity)|GO:0004871(signal transducer activity)|GO:0005509(calcium ion binding)|GO:0005515(protein binding)|GO:0005634(nucleus)|GO:0005737(cytoplasm)|GO:0005829(cytosol)|GO:0005886(plasma membrane)|GO:0006355(regulation of transcription, DNA-dependent)|…	"Homo sapiens Cas-Br-M (murine) ecotropic retroviral transforming sequence (CBL), mRNA [NM_005188]"	chr11:119178466-119178525	hs|11q23.3
A_24_P237586	0.999916	0.0284555	2.3897	up	111.008	31.5871	115.426	16.2535	23.9977	21.3963	-1.40987	-1.74697	-1.5397	-2.14074	-2.95377	-3.37253	Detected	Not Detected	Detected	Not Detected	Not Detected	Not Detected	0	A_24_P237586	A_24_P237586	CTTCCAAGTGAAGATCCATTTAAGAACACATGTATTTACATGCCTATAATATGCTGGTTG	NM_181726	NM_181726	NM_181726	Hs.508154	353322	ANKRD37	ankyrin repeat domain 37	ENST00000335174	THC2471653	GO:0005634(nucleus)|GO:0005737(cytoplasm)	"Homo sapiens ankyrin repeat domain 37 (ANKRD37), mRNA [NM_181726]"	chr4:186321293-186321352	hs|4q35.1
A_33_P3272628	0.999916	0.00903309	2.38473	up	1612.14	510.642	2599.65	146.649	448.083	675.761	2.45037	2.26793	2.95357	1.03281	1.26903	1.60855	Detected	Detected	Detected	Detected	Detected	Detected	0	A_33_P3272628	A_33_P3272628	GCCACCGAGCCTGACCTGGAAGTAACTCTTTTAAAGATAAAGTGGGAATAAACTTTTATT	ENST00000367992				2207	FCER1G	"Fc fragment of IgE, high affinity I, receptor for; gamma polypeptide"	ENST00000367992		"GO:0001798(positive regulation of type IIa hypersensitivity)|GO:0001805(positive regulation of type III hypersensitivity)|GO:0001812(positive regulation of type I hypersensitivity)|GO:0002431(Fc receptor mediated stimulatory signaling pathway)|GO:0004872(receptor activity)|GO:0004888(transmembrane receptor activity)|GO:0005886(plasma membrane)|GO:0005887(integral to plasma membrane)|GO:0006911(p…	"Fc fragment of IgE, high affinity I, receptor for; gamma polypeptide [Source:HGNC Symbol;Acc:3611] [ENST00000367992]"	chr1:161190430-161190489	hs|1q23.3
A_23_P377888	0.999916	0.00667938	2.37947	up	104.741	59.6008	165.905	16.0251	29.9627	45.0521	-1.49371	-0.830976	-1.01632	-2.16115	-2.6335	-2.29829	Detected	Detected	Detected	Not Detected	Not Detected	Not Detected	0	A_23_P377888	A_23_P377888	TTTAACGCTCTCTGTTCTGAAAAAGAGGTGTTTGGTTACGTGTGAGCCAACATCACGTTT	NM_014967	NM_014967	NM_014967	Hs.584863	22909	FAN1	FANCD2/FANCI-associated nuclease 1	ENST00000362065	THC2542567	"GO:0000287(magnesium ion binding)|GO:0000724(double-strand break repair via homologous recombination)|GO:0003677(DNA binding)|GO:0004519(endonuclease activity)|GO:0004528(phosphodiesterase I activity)|GO:0005515(protein binding)|GO:0005634(nucleus)|GO:0006281(DNA repair)|GO:0006289(nucleotide-excision repair)|GO:0008409(5'-3' exonuclease activity)|GO:0017108(5'-flap endonuclease activity)|GO:003…	"Homo sapiens FANCD2/FANCI-associated nuclease 1 (FAN1), transcript variant 1, mRNA [NM_014967]"	chr15:31235016-31235075	hs|15q13.3
A_32_P69465	0.999916	0.0321191	2.37035	up	159.968	37.4544	167.945	21.8553	26.3831	36.8721	-0.882756	-1.50117	-0.998691	-1.71351	-2.81705	-2.58736	Detected	Detected	Detected	Not Detected	Not Detected	Not Detected	0	A_32_P69465	A_32_P69465	GGAATATACTGATATCCAAGGACTAGAATGGAGTGGTAACTTTCATTTTACAGCTGCTCC	NM_001145450	NM_001145450	NM_001145450	Hs.729207	729967	MORN2	MORN repeat containing 2	ENST00000410014	THC2470555		"Homo sapiens MORN repeat containing 2 (MORN2), mRNA [NM_001145450]"	chr2:39109569-39109628	hs|2p22.1
A_33_P3363085	0.999916	0.0325165	2.3679	up	1674.72	331.11	1346.78	91.9097	301.7	570.818	2.50531	1.64293	2.00477	0.358727	0.69838	1.36507	Detected	Detected	Detected	Detected	Detected	Not Detected	0	A_33_P3363085	A_33_P3363085	ATTGGTTTATGCCCTAGGAGAGGTCTCCAGCAGACACTTTTCTTATTGGTCTTTTCTCCG	DA571569		DA571569	Hs.718639							"DA571569 HEMBA1 Homo sapiens cDNA clone HEMBA1006859 5', mRNA sequence [DA571569]"	chr1:143745567-143745626	hs|1q21.1
A_23_P68511	0.999916	0.00927632	2.36779	up	335.672	92.4228	429.415	25.2378	87.3385	128.115	0.186513	-0.198058	0.355694	-1.5059	-1.09004	-0.790522	Detected	Detected	Detected	Detected	Detected	Not Detected	0	A_23_P68511	A_23_P68511	GTCTACTACCACGCTCCCGACAACAAGTACAAGATGGACGGCATCCGCTGGCACTACTTC	NM_015985	NM_015985	NM_015985	Hs.278973	51378	ANGPT4	angiopoietin 4	ENST00000546022	THC2482235	GO:0001935(endothelial cell proliferation)|GO:0005576(extracellular region)|GO:0005615(extracellular space)|GO:0006916(anti-apoptosis)|GO:0007165(signal transduction)|GO:0007596(blood coagulation)|GO:0010595(positive regulation of endothelial cell migration)|GO:0016525(negative regulation of angiogenesis)|GO:0030297(transmembrane receptor protein tyrosine kinase activator activity)|GO:0030971(rec…	"Homo sapiens angiopoietin 4 (ANGPT4), mRNA [NM_015985]"	chr20:853722-853663	hs|20p13
A_33_P3221528	0.999916	0.00783182	2.36666	up	210.99	129.539	258.185	26.807	74.4227	75.0846	-0.483362	0.289013	-0.378272	-1.41888	-1.32092	-1.56137	Detected	Detected	Detected	Detected	Not Detected	Not Detected	0	A_33_P3221528	A_33_P3221528	CCCCTAAAGAGTGATATTGCTGACGTTTCTATCAATTTTACACATAATATGTGGCTATGA	NM_004136	NM_004136	NM_004136	Hs.436031	3658	IREB2	iron-responsive element binding protein 2	ENST00000258886	THC2534298	"GO:0003723(RNA binding)|GO:0005515(protein binding)|GO:0005737(cytoplasm)|GO:0005739(mitochondrion)|GO:0005829(cytosol)|GO:0006417(regulation of translation)|GO:0006782(protoporphyrinogen IX biosynthetic process)|GO:0006879(cellular iron ion homeostasis)|GO:0008152(metabolic process)|GO:0009791(post-embryonic development)|GO:0010468(regulation of gene expression)|GO:0030316(osteoclast differenti…	"Homo sapiens iron-responsive element binding protein 2 (IREB2), mRNA [NM_004136]"	chr15:78793507-78793566	hs|15q25.1
A_24_P941930	0.999916	0.0375578	2.36623	up	286.82	100.86	154.872	21.2185	48.677	92.1315	-0.0403929	-0.0720248	-1.1156	-1.75617	-1.93342	-1.26619	Detected	Detected	Detected	Detected	Not Detected	Not Detected	0	A_24_P941930	A_24_P941930	GTGCTTTGGTTGTAGGAAAACTTGAAAATTCCAAAATCCTTATTTTCCTATTTGAGAGGC	NM_033083	NM_033083	NM_033083	Hs.716733	85403	EAF1	ELL associated factor 1	ENST00000396842	THC2492160	"GO:0005515(protein binding)|GO:0005634(nucleus)|GO:0006355(regulation of transcription, DNA-dependent)|GO:0015030(Cajal body)|GO:0016607(nuclear speck)"	"Homo sapiens ELL associated factor 1 (EAF1), mRNA [NM_033083]"	chr3:15483644-15483703	hs|3p25.1
A_23_P66563	0.999916	0.0135369	2.36053	up	101.629	41.5773	147.258	14.6728	20.9635	43.2777	-1.53723	-1.35051	-1.18833	-2.28835	-3.14879	-2.35626	Detected	Detected	Detected	Not Detected	Not Detected	Not Detected	0	A_23_P66563	A_23_P66563	TAGTGACATGCCCTTATATATTCTGTCATCCTCTCAAGGTAGAGGGCTGAAACCTCATTA	NM_018149	NM_018149	NM_018149	Hs.7296	55181	SMG8	"smg-8 homolog, nonsense mediated mRNA decay factor (C. elegans)"	ENST00000543872	THC2466409	"GO:0000184(nuclear-transcribed mRNA catabolic process, nonsense-mediated decay)|GO:0005515(protein binding)|GO:0005575(cellular_component)|GO:0005829(cytosol)|GO:0016070(RNA metabolic process)|GO:0016071(mRNA metabolic process)|GO:0045859(regulation of protein kinase activity)"	"Homo sapiens smg-8 homolog, nonsense mediated mRNA decay factor (C. elegans) (SMG8), mRNA [NM_018149]"	chr17:57290836-57290895	hs|17q22
A_23_P51936	0.999916	0.0194898	2.36011	up	446.925	92.7892	391.508	27.6033	84.9785	148.157	0.599496	-0.19235	0.222366	-1.37665	-1.12956	-0.580831	Detected	Detected	Detected	Detected	Not Detected	Not Detected	0	A_23_P51936	A_23_P51936	TTCCCCCAACACACGTTCTTTTCTAAATGCCAATGAGTTGGCCTTTAAAAATGCACCACT	NM_001561	NM_001561	NM_001561	Hs.86447	3604	TNFRSF9	"tumor necrosis factor receptor superfamily, member 9"	ENST00000377507	THC2479062	GO:0004872(receptor activity)|GO:0005488(binding)|GO:0005887(integral to plasma membrane)|GO:0006917(induction of apoptosis)|GO:0008285(negative regulation of cell proliferation)|GO:0009897(external side of plasma membrane)|GO:0016020(membrane)	"Homo sapiens tumor necrosis factor receptor superfamily, member 9 (TNFRSF9), mRNA [NM_001561]"	chr1:7980782-7980723	hs|1p36.23
A_33_P3424472	0.999916	0.0329734	2.34818	up	106.565	38.1155	79.0427	14.4501	17.2051	28.0652	-1.46881	-1.47593	-2.08597	-2.31041	-3.43383	-2.98111	Detected	Detected	Detected	Not Detected	Not Detected	Not Detected	0	A_33_P3424472	A_33_P3424472	GGACAAGCTTTCTGTGAAACAAAATATTTACTTAGGGATAATGTGGGGATTCACATGAAT	NM_012470	NM_012470	NM_012470	Hs.193613	23534	TNPO3	transportin 3	ENST00000393245	THC2609481	GO:0004872(receptor activity)|GO:0005515(protein binding)|GO:0005634(nucleus)|GO:0005730(nucleolus)|GO:0005737(cytoplasm)|GO:0015031(protein transport)|GO:0035048(splicing factor protein import into nucleus)|GO:0043231(intracellular membrane-bounded organelle)	"Homo sapiens transportin 3 (TNPO3), transcript variant 1, mRNA [NM_012470]"	chr7:128595026-128594967	hs|7q32.1
A_23_P60130	0.999916	0.00718785	2.33945	down	77.9545	23.5885	73.4531	43.7051	124.796	89.2221	-1.91983	-2.16822	-2.19178	-0.713689	-0.575163	-1.31248	Detected	Not Detected	Detected	Detected	Detected	Not Detected	0	A_23_P60130	A_23_P60130	CTAGAATTTAGGTGTGAGATTTTTTGTTTCCCAGGTATAGCAGGCTTATGTTTGGTGGCA	NM_052886	NM_052886	NM_052886	Hs.201083	114569	MAL2	"mal, T-cell differentiation protein 2 (gene/pseudogene)"		THC2469077	GO:0005515(protein binding)|GO:0005737(cytoplasm)|GO:0005886(plasma membrane)|GO:0012505(endomembrane system)|GO:0016021(integral to membrane)|GO:0016324(apical plasma membrane)|GO:0048471(perinuclear region of cytoplasm)	"Homo sapiens mal, T-cell differentiation protein 2 (gene/pseudogene) (MAL2), mRNA [NM_052886]"	chr8:120257557-120257616	hs|8q24.12
A_33_P3539345	0.999916	0.0372878	2.33355	up	218.68	68.4003	304.153	16.0242	53.3188	117.914	-0.431717	-0.632304	-0.14188	-2.16124	-1.80202	-0.910226	Detected	Detected	Detected	Detected	Not Detected	Not Detected	0	A_33_P3539345	A_33_P3539345	GCCCCCAGATTTAACCATTCCATAATCATGTTAGAGTTACTTCTATAAAGTGAACAGATT	NM_004999	NM_004999	NM_004999	Hs.149387	4646	MYO6	myosin VI	ENST00000369985	THC2482847	"GO:0000166(nucleotide binding)|GO:0001726(ruffle)|GO:0003774(motor activity)|GO:0003779(actin binding)|GO:0005515(protein binding)|GO:0005516(calmodulin binding)|GO:0005524(ATP binding)|GO:0005634(nucleus)|GO:0005654(nucleoplasm)|GO:0005737(cytoplasm)|GO:0005794(Golgi apparatus)|GO:0005829(cytosol)|GO:0005886(plasma membrane)|GO:0005905(coated pit)|GO:0005938(cell cortex)|GO:0006886(intracellula…	"Homo sapiens myosin VI (MYO6), mRNA [NM_004999]"	chr6:76624789-76624848	hs|6q14.1
A_21_P0005207	0.999916	0.0312515	2.32669	up	228.35	75.0689	235.865	37.1334	41.3032	58.8944	-0.369293	-0.498092	-0.508716	-0.948773	-2.17041	-1.91176	Detected	Detected	Detected	Not Detected	Not Detected	Not Detected	0	A_21_P0005207	A_21_P0005207	TGAACGTCACCTGACCAAGGCTGCTGGGCCAAGCTGGAACAGAATCGGATCCTTGAGTCT	ENST00000445345		DB459679	Hs.641989		XLOC_005963		ENST00000445345			"DB459679 RIKEN full-length enriched human cDNA library, testis Homo sapiens cDNA clone H013086P15 5', mRNA sequence [DB459679]"	chr7:1503490-1503549	hs|7p22.3
A_33_P3306252	0.999916	0.039325	2.32115	up	95.1157	80.6862	140.944	18.2641	33.486	39.7963	-1.63278	-0.393985	-1.25155	-1.97248	-2.47311	-2.47725	Detected	Detected	Detected	Not Detected	Not Detected	Not Detected	0	A_33_P3306252	A_33_P3306252	GGCTTGCCTGAGTTATTTTCTGTTCCGTCGGTAATGATCCTATTGTCACAATGGGTCTCT	AK091542		AK091542	Hs.448903	440479	FLJ34223	uncharacterized LOC440479		THC2630259		"Homo sapiens cDNA FLJ34223 fis, clone FCBBF3023061. [AK091542]"	chr18:10245955-10245896	hs|18p11.22
A_33_P3257973	0.999916	0.0124241	2.31931	up	101.645	46.2186	184.527	14.5114	26.6051	50.6442	-1.537	-1.19783	-0.862845	-2.30431	-2.80496	-2.12949	Detected	Detected	Detected	Not Detected	Not Detected	Not Detected	0	A_33_P3257973	A_33_P3257973	CAGTGTGCTCATTGTCTCAGTGAAGTTCTTTTGTTTTCAAAGATTCATGGTAACAAAATG	NM_014877	NM_014877	NM_014877	Hs.370140	9931	HELZ	helicase with zinc finger	ENST00000358691	THC2491707	GO:0000166(nucleotide binding)|GO:0003676(nucleic acid binding)|GO:0004386(helicase activity)|GO:0005524(ATP binding)|GO:0005634(nucleus)|GO:0008270(zinc ion binding)|GO:0016787(hydrolase activity)|GO:0046872(metal ion binding)	"Homo sapiens helicase with zinc finger (HELZ), mRNA [NM_014877]"	chr17:65066671-65066612	hs|17q24.2
A_23_P1676	0.999916	0.0492323	2.31287	up	73.8446	41.9379	104.253	14.5523	15.1049	33.4061	-1.99797	-1.33805	-1.68659	-2.30025	-3.62165	-2.72977	Detected	Detected	Detected	Not Detected	Not Detected	Not Detected	0	A_23_P1676	A_23_P1676	TACCCGTACCTTAGGATTTCCAACTGTTTTGAAAGGGAAATAGTAACAGTGATCTGCTTA	NM_001080546	NM_001080546	NM_001080546	Hs.7626	219854	TMEM218	transmembrane protein 218	ENST00000531851	THC2619683	GO:0016020(membrane)|GO:0016021(integral to membrane)	"Homo sapiens transmembrane protein 218 (TMEM218), mRNA [NM_001080546]"	chr11:124967267-124967208	hs|11q24.2
A_23_P140342	0.999916	0.0228805	2.30297	down	86.7406	20.9701	110.406	54.5664	130.666	96.8076	-1.76576	-2.33797	-1.60386	-0.393477	-0.508855	-1.19477	Detected	Not Detected	Detected	Detected	Detected	Not Detected	0	A_23_P140342	A_23_P140342	TAGGATCGGTTGTTTTGGAAGGTGAAGCAAAATTTGAAGAGGTTTCAAAAATCAATTCTG	NM_032135	NM_032135	NM_032135	Hs.307086	84075	FSCB	fibrous sheath CABYR binding protein	ENST00000537803	NP814222	GO:0005509(calcium ion binding)|GO:0005929(cilium)|GO:0018105(peptidyl-serine phosphorylation)|GO:0019861(flagellum)|GO:0044442(microtubule-based flagellum part)	"Homo sapiens fibrous sheath CABYR binding protein (FSCB), mRNA [NM_032135]"	chr14:44973873-44973814	hs|14q21.2
A_23_P133629	0.999916	0.00215874	2.30248	up	171.668	71.8829	183.492	21.9314	49.5239	48.0591	-0.78092	-0.560658	-0.870959	-1.70849	-1.90854	-2.20508	Detected	Detected	Detected	Not Detected	Not Detected	Not Detected	0	A_23_P133629	A_23_P133629	ATGAGGTAAAGGGAATCATTCTTATGGTGCTCTTGGAGAGTTTCAGGCCTGTGCATGTGT	NM_004661	NM_004661	NM_004661	Hs.73625	8697	CDC23	cell division cycle 23 homolog (S. cerevisiae)	ENST00000394886	THC2468503	GO:0000075(cell cycle checkpoint)|GO:0000080(G1 phase of mitotic cell cycle)|GO:0000278(mitotic cell cycle)|GO:0004842(ubiquitin-protein ligase activity)|GO:0005488(binding)|GO:0005622(intracellular)|GO:0005654(nucleoplasm)|GO:0005680(anaphase-promoting complex)|GO:0005829(cytosol)|GO:0006511(ubiquitin-dependent protein catabolic process)|GO:0007049(cell cycle)|GO:0007067(mitosis)|GO:0007080(mito…	"Homo sapiens cell division cycle 23 homolog (S. cerevisiae) (CDC23), mRNA [NM_004661]"	chr5:137523767-137523708	hs|5q31.2
A_33_P3766959	0.999916	0.031062	2.29836	up	260.485	56.9004	149.524	16.6283	65.1916	47.384	-0.179338	-0.897869	-1.1663	-2.10785	-1.51198	-2.22549	Detected	Detected	Detected	Not Detected	Not Detected	Not Detected	0	A_33_P3766959	A_33_P3766959	GCACCCTTACAAAATCTTTCCAAAGGTCACTCTTATGAATGGATGTTGGTTATACTTTTA	NM_018319	NM_018319	NM_018319	Hs.209945	55775	TDP1	tyrosyl-DNA phosphodiesterase 1	ENST00000357382	NP1474458	GO:0000012(single strand break repair)|GO:0003690(double-stranded DNA binding)|GO:0003697(single-stranded DNA binding)|GO:0004527(exonuclease activity)|GO:0005515(protein binding)|GO:0005634(nucleus)|GO:0005737(cytoplasm)|GO:0006281(DNA repair)|GO:0006302(double-strand break repair)|GO:0008081(phosphoric diester hydrolase activity)|GO:0008219(cell death)|GO:0016787(hydrolase activity)|GO:0017005(…	"Homo sapiens tyrosyl-DNA phosphodiesterase 1 (TDP1), transcript variant 1, mRNA [NM_018319]"	chr14:90509587-90509646	hs|14q32.11
A_21_P0007793	0.999916	0.0377617	2.29294	up	193.795	42.0959	293.788	15.5044	65.0598	55.4607	-0.60601	-1.33263	-0.191899	-2.20881	-1.5149	-1.99842	Detected	Detected	Detected	Not Detected	Not Detected	Not Detected	0	A_21_P0007793	A_21_P0007793	CCCAGAGAGGAGACATCTGCTAGAGCAAAGAAAATTCATTGTCATATAAAACAAACAAGA	THC2684861					XLOC_010251			THC2684861		"Q73UF5_MYCPA (Q73UF5) AldB, partial (5%) [THC2684861]"	chr12:127758941-127758882	hs|12q24.32
A_23_P203023	0.999916	0.0353769	2.29268	up	96.2957	30.4585	88.3733	14.9604	20.8151	19.4355	-1.61499	-1.79946	-1.92499	-2.26034	-3.15903	-3.51119	Detected	Not Detected	Detected	Not Detected	Not Detected	Not Detected	0	A_23_P203023	A_23_P203023	CATGCACAGTAGATTCAAGTTGTGTCTGAAAATATCTCTTGTGCTTTTTTGATTTTGCTG	NM_002906	NM_002906	NM_002906	Hs.263671	5962	RDX	radixin	ENST00000343115	THC2469016	GO:0001726(ruffle)|GO:0003779(actin binding)|GO:0005515(protein binding)|GO:0005730(nucleolus)|GO:0005737(cytoplasm)|GO:0005794(Golgi apparatus)|GO:0005856(cytoskeleton)|GO:0005886(plasma membrane)|GO:0005925(focal adhesion)|GO:0019898(extrinsic to membrane)|GO:0030027(lamellipodium)|GO:0030033(microvillus assembly)|GO:0030175(filopodium)|GO:0032154(cleavage furrow)|GO:0032420(stereocilium)|GO:00…	"Homo sapiens radixin (RDX), mRNA [NM_002906]"	chr11:110100899-110100840	hs|11q22.3
A_23_P320878	0.999916	0.0105008	2.29213	up	174.542	80.3989	234.112	15.4616	58.7682	84.4838	-0.756968	-0.399131	-0.519478	-2.21281	-1.66163	-1.39121	Detected	Detected	Detected	Detected	Not Detected	Not Detected	0	A_23_P320878	A_23_P320878	ATTCCGCAAACTCTTGTGATCTTCCAAAATTAGCTCTGATTAGCTTTCACTTCCTGTAGA	NM_206914	NM_206914	NM_206914	Hs.632720	25895	METTL21B	methyltransferase like 21B	ENST00000300209	THC2473522	GO:0005622(intracellular)|GO:0008168(methyltransferase activity)|GO:0016020(membrane)|GO:0016021(integral to membrane)|GO:0016740(transferase activity)	"Homo sapiens methyltransferase like 21B (METTL21B), transcript variant 2, mRNA [NM_206914]"	chr12:58175640-58175699	hs|12q14.1
A_33_P3267305	0.999916	0.0308605	2.27567	down	125.672	29.6624	99.2242	81.9081	116.424	128.628	-1.23087	-1.83767	-1.75791	0.192515	-0.67534	-0.784754	Detected	Not Detected	Detected	Detected	Detected	Not Detected	0	A_33_P3267305	A_33_P3267305	ACAACTGTCGTAGTCATGGCTTTGGGATGGGTTCTGTTTATTAAAATCCTATTGCTCCTA	NM_173595	NM_173595	NM_173595	Hs.524506	283373	ANKRD52	ankyrin repeat domain 52	ENST00000267116	THC2497826		"Homo sapiens ankyrin repeat domain 52 (ANKRD52), mRNA [NM_173595]"	chr12:56631650-56631591	hs|12q13.3
A_21_P0007221	0.999916	0.0151524	2.27542	up	137.067	67.4709	254.813	23.1622	54.1523	44.8752	-1.10566	-0.652041	-0.397236	-1.62972	-1.77964	-2.30397	Detected	Detected	Detected	Not Detected	Not Detected	Not Detected	0	A_21_P0007221	A_21_P0007221	AGGCACTTTGAGCTACAGATGAGTTTAAATACTTTGTGTTTTTCTTAGTCAAACATGTGC	ENST00000535746		BX956036	Hs.446495		XLOC_009181		ENST00000535746	THC2562319		"DKFZp781J1775_r1 781 (synonym: hlcc4) Homo sapiens cDNA clone DKFZp781J1775 5', mRNA sequence [BX956036]"	chr12:8482117-8482176	hs|12p13.31
A_33_P3289561	0.999916	0.0170129	2.27483	up	107.304	66.9681	130.191	17.7068	32.0357	39.4233	-1.45884	-0.662833	-1.36605	-2.01718	-2.53698	-2.49084	Detected	Detected	Detected	Not Detected	Not Detected	Not Detected	0	A_33_P3289561	A_33_P3289561	AAATGCATGTGAAATGTTTAGCGTGTGCCGGGCACCAAGTTAAGAGCCCAGTAAATGTTG	ENST00000375605							ENST00000375605	THC2652746		chromosome 1 open reading frame 134 [Source:HGNC Symbol;Acc:32021] [ENST00000375605]	chr1:16555236-16555177	hs|1p36.13
A_19_P00315922	0.999916	0.0328026	2.27066	down	97.4007	60.6047	103.441	87.7429	136.302	168.198	-1.59853	-0.806878	-1.69787	0.291791	-0.447932	-0.3978	Detected	Detected	Detected	Detected	Detected	Not Detected	0	A_19_P00315922	A_19_P00315922	GGAATCCCAGGATTCAACTACTGCTCTTCAGACGGCGCTGAGCCTCATCTCCATGACCTC	NM_020945	NM_020945	NM_020945	Hs.287379		WDFY4		ENST00000454161	THC2636780	GO:0005488(binding)|GO:0016020(membrane)|GO:0016021(integral to membrane)	"Homo sapiens WDFY family member 4 (WDFY4), mRNA [NM_020945]"	chr10:49984892-49984951	hs|10q11.23
A_23_P364766	0.999916	0.0442886	2.2691	down	53.0994	16.6894	119.924	32.2189	116.772	92.8671	-2.47377	-2.66737	-1.48456	-1.15358	-0.671046	-1.25472	Detected	Not Detected	Not Detected	Detected	Detected	Not Detected	0	A_23_P364766	A_23_P364766	GGTTTTGCCAGCTTCAGAGTTGTCAGATCCAGGGTTACTTTTGAAACAAGATTTGGCAAA	NM_001009608	NM_001009608	NM_001009608	Hs.668782	128710	C20orf94	chromosome 20 open reading frame 94	ENST00000334534	THC2602313	GO:0005515(protein binding)	"Homo sapiens chromosome 20 open reading frame 94 (C20orf94), mRNA [NM_001009608]"	chr20:10603796-10603855	hs|20p12.2
A_23_P363826	0.999916	0.0414301	2.26505	up	127.598	44.7759	81.236	15.2203	19.9218	37.0651	-1.20893	-1.24358	-2.04649	-2.23549	-3.22231	-2.57983	Detected	Detected	Detected	Not Detected	Not Detected	Not Detected	0	A_23_P363826	A_23_P363826	GGACAAGTAAATGGGCTCCATAGTCTCTAACCAGAGAATTTCTGCTGTTTTAAAGATTCA	NM_033406	NM_033406	NM_033406	Hs.406787	26273	FBXO3	F-box protein 3	ENST00000448981	THC2486635	GO:0004842(ubiquitin-protein ligase activity)|GO:0005634(nucleus)|GO:0006508(proteolysis)|GO:0016567(protein ubiquitination)	"Homo sapiens F-box protein 3 (FBXO3), transcript variant 2, mRNA [NM_033406]"	chr11:33768335-33768289	hs|11p13
A_23_P360245	0.999916	0.0398953	2.26126	up	203.27	87.7602	129.75	19.4182	38.3268	75.6887	-0.53714	-0.272739	-1.37094	-1.88408	-2.27831	-1.54981	Detected	Detected	Detected	Detected	Not Detected	Not Detected	0	A_23_P360245	A_23_P360245	GGATATATGGTAAAGTTGTTTTGGACTTGTTTTTGCTCAGCATGAAGTTTTATATGCTGC	NM_145266	NM_145266	NM_145266	Hs.140443	134492	NUDCD2	NudC domain containing 2	ENST00000302764	THC2463245	GO:0005622(intracellular)	"Homo sapiens NudC domain containing 2 (NUDCD2), mRNA [NM_145266]"	chr5:162880784-162880725	hs|5q34
A_33_P3236921	0.999916	0.0111502	2.25971	up	169.809	61.0111	128.724	17.6414	47.7495	38.6088	-0.796624	-0.797235	-1.3824	-2.02253	-1.96118	-2.52096	Detected	Detected	Detected	Not Detected	Not Detected	Not Detected	0	A_33_P3236921	A_33_P3236921	CAGGTAAATCTGAAGTATCTGCTGAAACTGAAATTCAATTTTAAGACCTCCCTGTGGTAA	NM_001618	NM_001618	NM_001618	Hs.177766	142	PARP1	poly (ADP-ribose) polymerase 1	ENST00000491816	THC2605183	"GO:0000723(telomere maintenance)|GO:0003677(DNA binding)|GO:0003950(NAD+ ADP-ribosyltransferase activity)|GO:0005515(protein binding)|GO:0005622(intracellular)|GO:0005634(nucleus)|GO:0005635(nuclear envelope)|GO:0005654(nucleoplasm)|GO:0005667(transcription factor complex)|GO:0005730(nucleolus)|GO:0006281(DNA repair)|GO:0006284(base-excision repair)|GO:0006355(regulation of transcription, DNA-de…	"Homo sapiens poly (ADP-ribose) polymerase 1 (PARP1), mRNA [NM_001618]"	chr1:226549220-226549161	hs|1q42.12
A_24_P32118	0.999916	0.00277391	2.25918	up	273.815	95.3362	338.599	24.1391	94.4622	94.5979	-0.107338	-0.153282	0.0129013	-1.57012	-0.976926	-1.22808	Detected	Detected	Detected	Detected	Detected	Not Detected	0	A_24_P32118	A_24_P32118	CAGCCCTTAATTTGGGATAAGACCAGATTTTCCTGACATTTTCCTCTAACTCATTGAACT	NM_015346	NM_015346	NM_015346	Hs.98041	23503	ZFYVE26	"zinc finger, FYVE domain containing 26"	ENST00000347230	THC2462926	GO:0000724(double-strand break repair via homologous recombination)|GO:0000910(cytokinesis)|GO:0005515(protein binding)|GO:0005737(cytoplasm)|GO:0005813(centrosome)|GO:0005856(cytoskeleton)|GO:0006281(DNA repair)|GO:0007049(cell cycle)|GO:0008219(cell death)|GO:0008289(lipid binding)|GO:0030496(midbody)|GO:0032266(phosphatidylinositol-3-phosphate binding)|GO:0046872(metal ion binding)	"Homo sapiens zinc finger, FYVE domain containing 26 (ZFYVE26), mRNA [NM_015346]"	chr14:68213464-68213405	hs|14q24.1
A_23_P40588	0.999916	0.0251195	2.25903	up	102.733	33.9736	112.974	16.3962	19.2148	30.5493	-1.52163	-1.64189	-1.57069	-2.12813	-3.27444	-2.85875	Detected	Detected	Detected	Not Detected	Not Detected	Not Detected	0	A_23_P40588	A_23_P40588	TGAAAGTGAAGCTGCCATGAAAGAGATTGAATCCATTGTCAAAGCTAAACAGAAAGAATT	NM_172002	NM_172002	NM_172002	Hs.632780	150274	HSCB	HscB iron-sulfur cluster co-chaperone homolog (E. coli)	ENST00000483861	THC2474051	GO:0003674(molecular_function)|GO:0005515(protein binding)|GO:0005737(cytoplasm)|GO:0005739(mitochondrion)|GO:0006457(protein folding)|GO:0016226(iron-sulfur cluster assembly)|GO:0031072(heat shock protein binding)|GO:0046872(metal ion binding)|GO:0051087(chaperone binding)	"Homo sapiens HscB iron-sulfur cluster co-chaperone homolog (E. coli) (HSCB), mRNA [NM_172002]"	chr22:29141953-29147244	hs|22q12.1
A_33_P3257808	0.999916	0.00787087	2.25884	up	116.217	31.8466	141.854	15.0743	25.8888	32.8459	-1.34371	-1.73517	-1.24227	-2.2494	-2.84434	-2.75417	Detected	Detected	Detected	Not Detected	Not Detected	Not Detected	0	A_33_P3257808	A_33_P3257808	GGAAACTTCGATGTGGAAACTTTAGATATAACACTTCATACTGTTACTGCTATTTCAGCA	NM_001018115	NM_001018115	NM_001018115	Hs.208388	2177	FANCD2	"Fanconi anemia, complementation group D2"	ENST00000480909	THC2657563	GO:0000793(condensed chromosome)|GO:0005515(protein binding)|GO:0005634(nucleus)|GO:0005654(nucleoplasm)|GO:0006281(DNA repair)|GO:0007049(cell cycle)|GO:0007129(synapsis)|GO:0007276(gamete generation)|GO:0010332(response to gamma radiation)	"Homo sapiens Fanconi anemia, complementation group D2 (FANCD2), transcript variant 2, mRNA [NM_001018115]"	chr3:10114581-10114640	hs|3p25.3
A_23_P141100	0.999916	0.0144051	2.25874	down	520.099	181.902	341.038	261.919	520.39	767.611	0.818247	0.778779	0.0232544	1.86956	1.48486	1.79242	Detected	Detected	Detected	Detected	Detected	Detected	0	A_23_P141100	A_23_P141100	TGAGCTGAAATGATGTTTGACGCTCTGCAAGTTTTACAGCTTTGCCTAGCATAGCGAATA	NM_012091	NM_012091	NM_012091	Hs.729312	23536	ADAT1	"adenosine deaminase, tRNA-specific 1"		THC2481544	GO:0003723(RNA binding)|GO:0006396(RNA processing)|GO:0008033(tRNA processing)|GO:0008251(tRNA-specific adenosine deaminase activity)|GO:0016787(hydrolase activity)|GO:0046872(metal ion binding)	"Homo sapiens adenosine deaminase, tRNA-specific 1 (ADAT1), transcript variant 1, mRNA [NM_012091]"	chr16:75633770-75633711	hs|16q23.1
A_24_P205213	0.999916	0.0239629	2.25681	down	360.732	222.754	374.316	283.64	490.316	699.526	0.290389	1.07107	0.157579	1.9845	1.39898	1.65842	Detected	Detected	Detected	Detected	Detected	Detected	0	A_24_P205213	A_24_P205213	CCAGGGGACACACCAATGGCACAAAGCCTCTGGATGGCTTCGACGTGTGGAAAACCATCA	NM_198709	NM_198709	NM_198709	Hs.149103	411	ARSB	arylsulfatase B	ENST00000396151	THC2626893	GO:0003824(catalytic activity)|GO:0003943(N-acetylgalactosamine-4-sulfatase activity)|GO:0004065(arylsulfatase activity)|GO:0005739(mitochondrion)|GO:0005764(lysosome)|GO:0005791(rough endoplasmic reticulum)|GO:0005794(Golgi apparatus)|GO:0006914(autophagy)|GO:0007040(lysosome organization)|GO:0007041(lysosomal transport)|GO:0007417(central nervous system development)|GO:0007584(response to nutri…	"Homo sapiens arylsulfatase B (ARSB), transcript variant 2, mRNA [NM_198709]"	chr5:78181467-78181408	hs|5q14.1
A_23_P3302	0.999916	0.0394798	2.2553	up	104.595	32.1746	133.542	16.6585	31.1369	21.2536	-1.49573	-1.72039	-1.32939	-2.10523	-2.57804	-3.38218	Detected	Not Detected	Detected	Not Detected	Not Detected	Not Detected	0	A_23_P3302	A_23_P3302	TGTCAGCATAACTTTTGTTTTACAGTTCAGTGGCATTAGGTATCCATTGTCTGTTTGGAT	NM_018365	NM_018365	NM_018365	Hs.444483	55329	MNS1	meiosis-specific nuclear structural 1	ENST00000260453	THC2471625	GO:0005634(nucleus)|GO:0005635(nuclear envelope)|GO:0005882(intermediate filament)|GO:0007126(meiosis)	"Homo sapiens meiosis-specific nuclear structural 1 (MNS1), mRNA [NM_018365]"	chr15:56721249-56721190	hs|15q21.3
A_21_P0012995	0.999916	0.00534154	2.25491	down	1893.35	647.577	1893.62	841.585	2212.34	4023.15	2.68233	2.61067	2.4964	3.55355	3.57277	4.18229	Detected	Detected	Detected	Detected	Detected	Detected	0	A_21_P0012995	A_21_P0012995	GACAATGGGTAAATAGAATTTTTCAGATTATTAAAAGCTGAAGGATGCCCACGTAAGCAA	AL049987		AL049987	Hs.519371		XLOC_l2_012083			THC2539001		Homo sapiens mRNA; cDNA DKFZp564F112 (from clone DKFZp564F112) [AL049987]	chr5:69194566-69194625	hs|5q13.2
A_23_P335452	0.999916	0.0141408	2.25396	up	125.642	35.5913	94.6764	14.5941	22.3563	31.8874	-1.23122	-1.57478	-1.8256	-2.29611	-3.05598	-2.7969	Detected	Detected	Detected	Not Detected	Not Detected	Not Detected	0	A_23_P335452	A_23_P335452	TAGACTTGAATCTACTCTAAACGAATATTTAATCCAACCTCACTACATTGTAGCTCAGTC	NM_153367	NM_153367	NM_153367	Hs.523080	219654	ZCCHC24	"zinc finger, CCHC domain containing 24"	ENST00000372336	THC2667590	GO:0003676(nucleic acid binding)|GO:0008270(zinc ion binding)|GO:0046872(metal ion binding)	"Homo sapiens zinc finger, CCHC domain containing 24 (ZCCHC24), mRNA [NM_153367]"	chr10:81142503-81142444	hs|10q22.3
A_23_P56703	0.999916	0.0183333	2.25355	up	174.288	100.481	170.154	18.3139	51.4044	77.8264	-0.759067	-0.0774531	-0.979835	-1.96855	-1.85477	-1.50963	Detected	Detected	Detected	Detected	Not Detected	Not Detected	0	A_23_P56703	A_23_P56703	GACCCCTCGGACTTGAAGAATGGCCATTCCTGTACTCCACATTCTGGTCTAGCCTTGTTG	NM_001080824	NM_001080824	NM_001080824	Hs.469134	129293	C2orf89	chromosome 2 open reading frame 89	ENST00000335459	THC2492769	GO:0016020(membrane)|GO:0016021(integral to membrane)	"Homo sapiens chromosome 2 open reading frame 89 (C2orf89), mRNA [NM_001080824]"	chr2:85049013-85048954	hs|2p11.2
A_33_P3362770	0.999916	0.0139779	2.25221	up	1676.07	701.917	1401.89	221.162	434.916	422.338	2.50647	2.72692	2.06262	1.62554	1.226	0.93044	Detected	Detected	Detected	Detected	Detected	Detected	0	A_33_P3362770	A_33_P3362770	CCCAAGAAAAACTGTTCAGTTTGGTGGAACTGTGACAGAAGTCTTGCTGAAGTACAAAAC	NM_018427	NM_018427	NM_018427	Hs.460078	54700	RRN3	RRN3 RNA polymerase I transcription factor homolog (S. cerevisiae)	ENST00000327307	THC2578201	"GO:0005634(nucleus)|GO:0005654(nucleoplasm)|GO:0005730(nucleolus)|GO:0006355(regulation of transcription, DNA-dependent)|GO:0006360(transcription from RNA polymerase I promoter)|GO:0006361(transcription initiation from RNA polymerase I promoter)"	"Homo sapiens RRN3 RNA polymerase I transcription factor homolog (S. cerevisiae) (RRN3), mRNA [NM_018427]"	chr16:15186426-15186368	hs|16p13.11
A_33_P3349637	0.999916	0.0296631	2.24555	up	193.154	54.1791	247.808	16.1935	41.4694	95.9687	-0.610787	-0.968571	-0.437455	-2.14607	-2.16462	-1.20732	Detected	Detected	Detected	Detected	Not Detected	Not Detected	0	A_33_P3349637	A_33_P3349637	GGCTTCTGGGGCTGGGTCCCACATGCCCTTGACCCTGACAATAAAGTTCTCTATTTTTGG	NM_002587	NM_002587	NM_002587	Hs.79769	5097	PCDH1	protocadherin 1	ENST00000456271	NP099071	GO:0005509(calcium ion binding)|GO:0005886(plasma membrane)|GO:0005887(integral to plasma membrane)|GO:0005911(cell-cell junction)|GO:0007155(cell adhesion)|GO:0007156(homophilic cell adhesion)|GO:0007267(cell-cell signaling)|GO:0007399(nervous system development)	"Homo sapiens protocadherin 1 (PCDH1), transcript variant 1, mRNA [NM_002587]"	chr5:141242277-141242218	hs|5q31.3
A_23_P214037	0.999916	0.0467186	2.23816	up	2926.93	1556.9	2084.24	347.981	937.57	730.642	3.31078	3.87622	2.63478	2.27945	2.33419	1.72121	Detected	Detected	Detected	Detected	Detected	Detected	0	A_23_P214037	A_23_P214037	GCAAAAATGCAAGCAAGTATAGAAAAAGGTGGTTCTCTTCCCAAAGTGGAAGCCAAATTC	NM_002520	NM_002520	NM_002520	Hs.557550	4869	NPM1	"nucleophosmin (nucleolar phosphoprotein B23, numatrin)"	ENST00000517671	THC2538372	GO:0003676(nucleic acid binding)|GO:0003713(transcription coactivator activity)|GO:0003723(RNA binding)|GO:0005515(protein binding)|GO:0005634(nucleus)|GO:0005654(nucleoplasm)|GO:0005730(nucleolus)|GO:0005737(cytoplasm)|GO:0005813(centrosome)|GO:0005856(cytoskeleton)|GO:0006281(DNA repair)|GO:0006334(nucleosome assembly)|GO:0006886(intracellular protein transport)|GO:0006913(nucleocytoplasmic tra…	"Homo sapiens nucleophosmin (nucleolar phosphoprotein B23, numatrin) (NPM1), transcript variant 1, mRNA [NM_002520]"	chr5:170832381-170834736	hs|5q35.1
A_33_P3334895	0.999916	0.0439715	2.23184	down	60.6306	16.0316	115.817	46.1418	83.0631	91.8843	-2.28242	-2.72539	-1.53483	-0.635416	-1.16246	-1.27007	Detected	Not Detected	Detected	Detected	Detected	Not Detected	0	A_33_P3334895	A_33_P3334895	AACGCTTGGTTATTGGGAGATGCCCCTCGGACCCTTACAAACACTCGTTGCCATCCCAGG	NM_001134408	NM_001134408	NM_001134408	Hs.411472	2903	GRIN2A	"glutamate receptor, ionotropic, N-methyl D-aspartate 2A"	ENST00000396575	THC2475567	GO:0001508(regulation of action potential)|GO:0001964(startle response)|GO:0001975(response to amphetamine)|GO:0004872(receptor activity)|GO:0004970(ionotropic glutamate receptor activity)|GO:0004972(N-methyl-D-aspartate selective glutamate receptor activity)|GO:0005215(transporter activity)|GO:0005216(ion channel activity)|GO:0005234(extracellular-glutamate-gated ion channel activity)|GO:0005262…	"Homo sapiens glutamate receptor, ionotropic, N-methyl D-aspartate 2A (GRIN2A), transcript variant 3, mRNA [NM_001134408]"	chr16:9857277-9857218	hs|16p13.2
A_19_P00320242	0.999916	0.0146126	2.23162	up	245.004	80.2375	164.827	21.0801	47.4392	82.0394	-0.267735	-0.40203	-1.02572	-1.76561	-1.97058	-1.43357	Detected	Detected	Detected	Not Detected	Not Detected	Not Detected	0	A_19_P00320242	A_19_P00320242	ATTTTAAGTAGGCACGATGATTGTTTTCATGGTTGCTGTTGGATCATATCTCAGGAGCTG	ENST00000551938	XR_110299	XR_110299	Hs.728856		LOC100506948		ENST00000551938	THC2500438		"PREDICTED: Homo sapiens hypothetical LOC100506948 (LOC100506948), miscRNA [XR_110299]"	chr15:25246688-25246747	hs|15q11.2
A_33_P3261222	0.999916	0.0126619	2.22542	up	254.852	137.665	231.364	30.5406	76.4661	88.7441	-0.210878	0.376784	-0.536513	-1.23076	-1.28184	-1.32023	Detected	Detected	Detected	Detected	Not Detected	Not Detected	0	A_33_P3261222	A_33_P3261222	GCCTAATATTGAGGATGTGGCTTTAATTTCTTCCGTTTGACAGTGTATGTCTATAAAAAC	NM_004686	NM_004686	NM_004686	Hs.625674	9108	MTMR7	myotubularin related protein 7	ENST00000180173	THC2475771	GO:0004725(protein tyrosine phosphatase activity)|GO:0005624(membrane fraction)|GO:0005737(cytoplasm)|GO:0005829(cytosol)|GO:0006470(protein dephosphorylation)|GO:0016787(hydrolase activity)|GO:0016791(phosphatase activity)|GO:0035335(peptidyl-tyrosine dephosphorylation)	"Homo sapiens myotubularin related protein 7 (MTMR7), mRNA [NM_004686]"	chr8:17155625-17155566	hs|8p22
A_23_P21162	0.999916	0.0414833	2.22049	up	173.552	44.8532	247.573	14.4788	39.2143	87.2404	-0.765173	-1.2411	-0.438823	-2.30755	-2.24528	-1.34489	Detected	Detected	Detected	Detected	Not Detected	Not Detected	0	A_23_P21162	A_23_P21162	CTACTACTGAATGAATCTTTGAAAAGCTGGTAAAAGACATGACCATGAAGAAATCTGAAC	NM_152773	NM_152773	NM_152773	Hs.135997	255758	TCTEX1D2	Tctex1 domain containing 2	ENST00000446494	THC2473420	GO:0005515(protein binding)	"Homo sapiens Tctex1 domain containing 2 (TCTEX1D2), mRNA [NM_152773]"	chr3:196018207-196018148	hs|3q29
A_21_P0011086	0.999916	0.0232151	2.21905	up	176.627	81.2815	229.859	18.2988	44.897	103.439	-0.739831	-0.383379	-0.54593	-1.96974	-2.05004	-1.09917	Detected	Detected	Detected	Detected	Not Detected	Not Detected	0	A_21_P0011086	A_21_P0011086	CCCTAGCTTTTTACAACATCGACAGTAGTTCAGTTTCCGAGTGAGACAAAGCAATTACTA	ENST00000520314	XM_003119524	XM_003119524			XLOC_l2_003293		ENST00000520314	THC2533845			chr12:9728248-9728306	hs|12p13.31
A_24_P333663	0.999916	0.00363261	2.21888	up	582.386	163.653	619.654	48.0619	146.779	215.642	0.981439	0.626262	0.884787	-0.576598	-0.341088	-0.0393219	Detected	Detected	Detected	Detected	Detected	Not Detected	0	A_24_P333663	A_24_P333663	ACTAGTTACTTGGACAAGTTCTTTAGCAGGAAAGAAGATACTGAAATGCTAGAAACTGAG	NM_002748	NM_002748	NM_002748	Hs.411847	5597	MAPK6	mitogen-activated protein kinase 6	ENST00000261845	THC2469096	GO:0000166(nucleotide binding)|GO:0004674(protein serine/threonine kinase activity)|GO:0004707(MAP kinase activity)|GO:0005524(ATP binding)|GO:0005737(cytoplasm)|GO:0006468(protein phosphorylation)|GO:0007049(cell cycle)|GO:0007165(signal transduction)	"Homo sapiens mitogen-activated protein kinase 6 (MAPK6), mRNA [NM_002748]"	chr15:52356907-52356966	hs|15q21.2
A_23_P53668	0.999916	0.0338134	2.20811	up	184.171	85.9785	243.759	15.5769	59.0174	109.739	-0.679494	-0.302331	-0.461223	-2.20208	-1.65552	-1.01388	Detected	Detected	Detected	Detected	Not Detected	Not Detected	0	A_23_P53668	A_23_P53668	TGGGCTCATATTGTGCATACCATTTTGTAACCTGCTTTTTTCACTTAACAATATATTGGG	NM_006166	NM_006166	NM_006166	Hs.84928	4801	NFYB	"nuclear transcription factor Y, beta"	ENST00000240055	THC2521875	"GO:0003677(DNA binding)|GO:0003700(sequence-specific DNA binding transcription factor activity)|GO:0005515(protein binding)|GO:0005622(intracellular)|GO:0005634(nucleus)|GO:0006355(regulation of transcription, DNA-dependent)|GO:0016602(CCAAT-binding factor complex)|GO:0043565(sequence-specific DNA binding)|GO:0045893(positive regulation of transcription, DNA-dependent)|GO:0070491(repressing tran…	"Homo sapiens nuclear transcription factor Y, beta (NFYB), mRNA [NM_006166]"	chr12:104511944-104511885	hs|12q23.3
A_23_P140035	0.999916	0.0475079	2.20663	up	123.023	90.0334	114.703	17.1835	42.5529	45.504	-1.26161	-0.235847	-1.54878	-2.06047	-2.1274	-2.28389	Detected	Detected	Detected	Not Detected	Not Detected	Not Detected	0	A_23_P140035	A_23_P140035	TTTGTACATGCTTTTAGGACAGAATGGAGACTTATACACCCAAAGTTTATCTGTGTTTGT	NM_007187	NM_007187	NM_007187	Hs.411300	11193	WBP4	WW domain binding protein 4 (formin binding protein 21)	ENST00000542082	THC2462339	"GO:0003676(nucleic acid binding)|GO:0005634(nucleus)|GO:0005681(spliceosomal complex)|GO:0005730(nucleolus)|GO:0005886(plasma membrane)|GO:0006397(mRNA processing)|GO:0008270(zinc ion binding)|GO:0008380(RNA splicing)|GO:0016607(nuclear speck)|GO:0045292(nuclear mRNA cis splicing, via spliceosome)|GO:0046872(metal ion binding)|GO:0070064(proline-rich region binding)"	"Homo sapiens WW domain binding protein 4 (formin binding protein 21) (WBP4), mRNA [NM_007187]"	chr13:41657065-41657124	hs|13q14.11
A_23_P68529	0.999916	0.0025862	2.2063	up	126.049	49.7823	186.323	15.2733	47.8803	41.8902	-1.22655	-1.09067	-0.848868	-2.23048	-1.95723	-2.40327	Detected	Detected	Detected	Not Detected	Not Detected	Not Detected	0	A_23_P68529	A_23_P68529	TGTCTGGAGGAGCAGCTGGCTCTGCTCTGAGAAACTCTGGCAAGTGGACGCCATTCTCTT	NM_033453	NM_033453	NM_033453	Hs.415299	3704	ITPA	inosine triphosphatase (nucleoside triphosphate pyrophosphatase)	ENST00000455664	THC2636411	GO:0000166(nucleotide binding)|GO:0005737(cytoplasm)|GO:0009117(nucleotide metabolic process)|GO:0016787(hydrolase activity)|GO:0046872(metal ion binding)|GO:0047429(nucleoside-triphosphate diphosphatase activity)	"Homo sapiens inosine triphosphatase (nucleoside triphosphate pyrophosphatase) (ITPA), transcript variant 1, mRNA [NM_033453]"	chr20:3204248-3204307	hs|20p13
A_33_P3391211	0.999916	0.00546006	2.20045	up	206.023	63.0029	309.045	21.8811	70.0671	69.1021	-0.517734	-0.750888	-0.11886	-1.7118	-1.40793	-1.68116	Detected	Detected	Detected	Not Detected	Not Detected	Not Detected	0	A_33_P3391211	A_33_P3391211	CTTGAGTGTTGTGGTATGAAAAGCATTGTGGTCTTTCTACACTAATGAAGTGCAAATAAA	NM_001025300	NM_001025300	NM_001025300	Hs.270074	201475	RAB12	"RAB12, member RAS oncogene family"	ENST00000329286	THC2496469	GO:0000139(Golgi membrane)|GO:0000166(nucleotide binding)|GO:0005525(GTP binding)|GO:0005794(Golgi apparatus)|GO:0007264(small GTPase mediated signal transduction)|GO:0015031(protein transport)|GO:0016020(membrane)	"Homo sapiens RAB12, member RAS oncogene family (RAB12), mRNA [NM_001025300]"	chr18:8639302-8639361	hs|18p11.22
A_24_P207727	0.999916	0.0038682	2.19642	up	450.016	164.799	386.269	39.9959	139.775	136.081	0.609438	0.63633	0.20293	-0.841638	-0.411628	-0.703496	Detected	Detected	Detected	Detected	Detected	Not Detected	0	A_24_P207727	A_24_P207727	CCTATAGAACACAGAGGACATAGGAAACCCTTAAAACACACATGGGATTCTCTGGTCACA	NM_001003891	NM_001003891	NM_001003891	Hs.517421	51586	MED15	mediator complex subunit 15	ENST00000493216	THC2491654	GO:0001104(RNA polymerase II transcription cofactor activity)|GO:0005515(protein binding)|GO:0005634(nucleus)|GO:0005654(nucleoplasm)|GO:0005737(cytoplasm)|GO:0005794(Golgi apparatus)|GO:0006357(regulation of transcription from RNA polymerase II promoter)|GO:0010467(gene expression)|GO:0016592(mediator complex)	"Homo sapiens mediator complex subunit 15 (MED15), transcript variant 1, mRNA [NM_001003891]"	chr22:20941373-20941432	hs|22q11.21
A_33_P3252196	0.999916	0.00528175	2.19207	up	121.402	33.8814	155.414	15.31	29.2022	38.1975	-1.28075	-1.64581	-1.11056	-2.22702	-2.67059	-2.53641	Detected	Detected	Detected	Not Detected	Not Detected	Not Detected	0	A_33_P3252196	A_33_P3252196	CAGCTGCAAAGTGTTTTGTACCAGTGAATTTTTGCAATAATGCAGTATGGTACATTTTTC	NM_004456	NM_004456	NM_004456	Hs.444082	2146	EZH2	enhancer of zeste homolog 2 (Drosophila)	ENST00000320356	THC2483741	"GO:0003677(DNA binding)|GO:0005515(protein binding)|GO:0005634(nucleus)|GO:0006325(chromatin organization)|GO:0006355(regulation of transcription, DNA-dependent)|GO:0008168(methyltransferase activity)|GO:0016568(chromatin modification)|GO:0016571(histone methylation)|GO:0016740(transferase activity)|GO:0018024(histone-lysine N-methyltransferase activity)|GO:0035098(ESC/E(Z) complex)|GO:0042054(h…	"Homo sapiens enhancer of zeste homolog 2 (Drosophila) (EZH2), transcript variant 1, mRNA [NM_004456]"	chr7:148504564-148504505	hs|7q36.1
A_23_P423074	0.999916	0.0402127	2.18641	up	111.002	54.5169	112.785	20.7991	27.8241	31.7513	-1.40996	-0.959604	-1.57311	-1.78497	-2.74033	-2.80307	Detected	Detected	Detected	Not Detected	Not Detected	Not Detected	0	A_23_P423074	A_23_P423074	AAGGGCTTCAATCATATTGGAGGCTTCAATCATCCTTTGATTTGTACTGAGTACTGGTTG	NM_015566	NM_015566	NM_015566	Hs.91662	26049	FAM169A	"family with sequence similarity 169, member A"	ENST00000510609	THC2500942		"Homo sapiens family with sequence similarity 169, member A (FAM169A), mRNA [NM_015566]"	chr5:74076074-74076015	hs|5q13.3
A_23_P361841	0.999916	0.031828	2.18438	up	231.708	70.2942	145.896	17.8605	41.9306	85.666	-0.348228	-0.592901	-1.20174	-2.00472	-2.14866	-1.37116	Detected	Detected	Detected	Not Detected	Not Detected	Not Detected	0	A_23_P361841	A_23_P361841	TCTCCAATGAACATTGAAATCTTCCTGTATATGTTACCAATAAGAAAACTACCCTGGAAC	NM_020734	NM_020734	NM_020734	Hs.504670	57494	RIMKLB	ribosomal modification protein rimK-like family member B	ENST00000357529	THC2506142	GO:0000166(nucleotide binding)|GO:0005524(ATP binding)|GO:0005737(cytoplasm)|GO:0006464(protein modification process)|GO:0016874(ligase activity)|GO:0016881(acid-amino acid ligase activity)|GO:0046872(metal ion binding)	"Homo sapiens ribosomal modification protein rimK-like family member B (RIMKLB), mRNA [NM_020734]"	chr12:8929319-8929378	hs|12p13.31
A_32_P24372	0.999916	0.00946956	2.18077	up	614.347	152.132	441.439	57.4439	112.685	172.932	1.05852	0.520943	0.395536	-0.319336	-0.722436	-0.357755	Detected	Detected	Detected	Detected	Detected	Not Detected	0	A_32_P24372	A_32_P24372	TGTTAAACTTATGAGAATGTATTAAGAAAGAGTGCAGCTCGAGAGACATTCAGAGATGGA	NM_001001417	NM_001001417	NM_001001417	Hs.454713	414059	TBC1D3B	"TBC1 domain family, member 3B"	ENST00000407042	NP1083288	GO:0005096(GTPase activator activity)|GO:0005097(Rab GTPase activator activity)|GO:0005622(intracellular)	"Homo sapiens TBC1 domain family, member 3B (TBC1D3B), mRNA [NM_001001417]"	chr17:34493290-34493232	hs|17q12
A_33_P3341494	0.999916	0.0267164	2.18045	up	124.536	40.5969	248.169	15.7908	35.879	60.1126	-1.24398	-1.38494	-0.435353	-2.18241	-2.37352	-1.88222	Detected	Detected	Detected	Not Detected	Not Detected	Not Detected	0	A_33_P3341494	A_33_P3341494	ATGCGGGAAAGCTTTTGCCCAAAATTCAACTCTCAGAGTACACCAGAGAATTCACACAGG	NM_033160	NM_033160	NM_033160	Hs.522147	26149	ZNF658	zinc finger protein 658	ENST00000377626	THC2515440	"GO:0003677(DNA binding)|GO:0005622(intracellular)|GO:0005634(nucleus)|GO:0006355(regulation of transcription, DNA-dependent)|GO:0008270(zinc ion binding)|GO:0046872(metal ion binding)"	"Homo sapiens zinc finger protein 658 (ZNF658), mRNA [NM_033160]"	chr9:40772281-40772222	hs|9p13.1
A_33_P3416568	0.999916	0.0317626	2.17953	up	195.435	71.0881	156.25	15.9043	40.6326	91.2968	-0.593846	-0.576699	-1.10282	-2.17207	-2.19402	-1.27932	Detected	Detected	Detected	Detected	Not Detected	Not Detected	0	A_33_P3416568	A_33_P3416568	ATCCTTCTCATAAGGGAGAGAAAGCACCTAATAAAGTTGTCTTCTTTGCATCTGTTTTTT	ENST00000367596				51390	AIG1	androgen-induced 1	ENST00000367596	THC2526086	GO:0016020(membrane)|GO:0016021(integral to membrane)	androgen-induced 1 [Source:HGNC Symbol;Acc:21607] [ENST00000367596]	chr6:143382683-143382742	hs|6q24.2
A_23_P14165	0.999916	0.0403165	2.17734	up	232.711	112.495	206.822	23.9686	50.6819	121.502	-0.341998	0.0854783	-0.698289	-1.58035	-1.87519	-0.866979	Detected	Detected	Detected	Detected	Not Detected	Not Detected	0	A_23_P14165	A_23_P14165	TCAAAACAATTTCAGGCTCGAGTCATTAGTGTCATGCTATACCGTAATTACCTTCGAAGC	NM_005292	NM_005292	NM_005292	Hs.631765	2841	GPR18	G protein-coupled receptor 18	ENST00000340807	THC2474227	"GO:0004871(signal transducer activity)|GO:0004872(receptor activity)|GO:0004930(G-protein coupled receptor activity)|GO:0005886(plasma membrane)|GO:0007186(G-protein coupled receptor protein signaling pathway)|GO:0016021(integral to membrane)|GO:0045028(purinergic nucleotide receptor activity, G-protein coupled)"	"Homo sapiens G protein-coupled receptor 18 (GPR18), transcript variant 1, mRNA [NM_005292]"	chr13:99907259-99907200	hs|13q32.3
A_33_P3230881	0.999916	0.0166496	2.17386	up	207.255	85.6513	158.149	17.3999	55.9777	78.9524	-0.509129	-0.307831	-1.08539	-2.04241	-1.73181	-1.4889	Detected	Detected	Detected	Not Detected	Not Detected	Not Detected	0	A_33_P3230881	A_33_P3230881	CATGACAGTTACTAAAGGACATTTTAGGATAGTCTTCATATGATTGTTAGGAGACTACCT	NM_032834	NM_032834	NM_032834	Hs.730854	84920	ALG10	"asparagine-linked glycosylation 10, alpha-1,2-glucosyltransferase homolog (S. pombe)"	ENST00000308742	THC2480983	"GO:0005783(endoplasmic reticulum)|GO:0005789(endoplasmic reticulum membrane)|GO:0006488(dolichol-linked oligosaccharide biosynthetic process)|GO:0016020(membrane)|GO:0016021(integral to membrane)|GO:0016758(transferase activity, transferring hexosyl groups)|GO:0018279(protein N-linked glycosylation via asparagine)|GO:0043687(post-translational protein modification)|GO:0044267(cellular protein me…	"Homo sapiens asparagine-linked glycosylation 10, alpha-1,2-glucosyltransferase homolog (S. pombe) (ALG10), mRNA [NM_032834]"	chr12:34181056-34181115	hs|12p11.1
A_19_P00321096	0.999916	0.0257902	2.17321	down	59.7006	14.6126	99.4303	30.4242	88.2156	93.3431	-2.30472	-2.85909	-1.75492	-1.23627	-1.07563	-1.24734	Detected	Not Detected	Detected	Detected	Detected	Not Detected	0	A_19_P00321096	A_19_P00321096	AGAAATCTCAAAATGGAGAGGACAAAGGCAAAGACAGTGAGTTTCCCAGGAAGCCCCAAA	ENST00000415245		BX424349	Hs.625087		XLOC_001394		ENST00000415245			"BX424349 Homo sapiens FETAL LIVER Homo sapiens cDNA clone CS0DM012YG18 5-PRIME, mRNA sequence [BX424349]"	chr2:23574437-23574496	hs|2p24.1
A_33_P3370555	0.999916	0.00120947	2.16951	up	224.639	61.7356	214.893	21.7318	61.6753	61.2721	-0.392932	-0.780204	-0.643058	-1.72168	-1.59197	-1.85466	Detected	Detected	Detected	Not Detected	Not Detected	Not Detected	0	A_33_P3370555	A_33_P3370555	CACCATCATCATTGAAACCATGGTAAACTTTTGTTGTTGCTATTGGATTAACTCACTTCT	ENST00000445021		D25284	Hs.513439	2581	GALC	galactosylceramidase	ENST00000445021	THC2674018	"GO:0004336(galactosylceramidase activity)|GO:0005739(mitochondrion)|GO:0005764(lysosome)|GO:0005975(carbohydrate metabolic process)|GO:0006683(galactosylceramide catabolic process)|GO:0016798(hydrolase activity, acting on glycosyl bonds)|GO:0043169(cation binding)"	galactosylceramidase [Source:HGNC Symbol;Acc:4115] [ENST00000445021]	chr14:88429749-88429690	hs|14q31.3
A_33_P3308512	0.999916	0.0030945	2.16743	up	438.222	196.788	531.209	51.2217	121.537	203.364	0.571124	0.892261	0.662603	-0.484735	-0.613338	-0.123895	Detected	Detected	Detected	Detected	Detected	Not Detected	0	A_33_P3308512	A_33_P3308512	AGTGTGGGCAGTTGGAATACCACTTGCACTTTTTGGATACTTTGTGCCTTATGTTCACTT	NM_018593	NM_018593	NM_018593	Hs.591327	117247	SLC16A10	"solute carrier family 16, member 10 (aromatic amino acid transporter)"	ENST00000368853	THC2687589	GO:0005886(plasma membrane)|GO:0006811(ion transport)|GO:0006865(amino acid transport)|GO:0015801(aromatic amino acid transport)|GO:0016021(integral to membrane)|GO:0016323(basolateral plasma membrane)|GO:0034641(cellular nitrogen compound metabolic process)|GO:0055085(transmembrane transport)	"Homo sapiens solute carrier family 16, member 10 (aromatic amino acid transporter) (SLC16A10), mRNA [NM_018593]"	chr6:111498808-111498867	hs|6q21
A_24_P82106	0.999916	0.00149488	2.16638	up	3047.84	997.376	2688.44	341.687	703.757	940.609	3.36918	3.23376	3.00202	2.25311	1.92034	2.08564	Detected	Detected	Detected	Detected	Detected	Detected	0	A_24_P82106	A_24_P82106	GGACTGCCAAGCCACCCTAAGACCTTGGGAGGAAAACTCAGAGAGGGTCTTCGTTGCTCA	NM_004995	NM_004995	NM_004995	Hs.2399	4323	MMP14	matrix metallopeptidase 14 (membrane-inserted)	ENST00000311852	THC2540029	GO:0001503(ossification)|GO:0001525(angiogenesis)|GO:0001541(ovarian follicle development)|GO:0001666(response to hypoxia)|GO:0001935(endothelial cell proliferation)|GO:0003700(sequence-specific DNA binding transcription factor activity)|GO:0004222(metalloendopeptidase activity)|GO:0005178(integrin binding)|GO:0005509(calcium ion binding)|GO:0005515(protein binding)|GO:0005737(cytoplasm)|GO:00058…	"Homo sapiens matrix metallopeptidase 14 (membrane-inserted) (MMP14), mRNA [NM_004995]"	chr14:23315791-23315850	hs|14q11.2
A_24_P910060	0.999916	0.0277435	2.16158	up	127.376	41.3737	215.048	14.2274	57.1619	38.8253	-1.21145	-1.35759	-0.642016	-2.33281	-1.70161	-2.51289	Detected	Detected	Detected	Not Detected	Not Detected	Not Detected	0	A_24_P910060	A_24_P910060	CTAGCAGAATCCATAAACTTGGCAATCTCTCTAAAGAAAGCCCTTAAAGAAGGTAAGAAA	THC2537847								THC2537847	GO:0003723(RNA binding)|GO:0003735(structural constituent of ribosome)|GO:0005622(intracellular)|GO:0005737(cytoplasm)|GO:0005840(ribosome)|GO:0006412(translation)|GO:0030529(ribonucleoprotein complex)	"BC009427 RPS6 protein {Homo sapiens} (exp=-1; wgp=0; cg=0), partial (63%) [THC2537847]"	chr9:019200632-019200573	hs|9p22.1
A_21_P0011841	0.999916	0.0218766	2.16029	up	344.875	87.1531	435.602	29.9673	80.2473	151.962	0.225535	-0.282754	0.376332	-1.2581	-1.21221	-0.544248	Detected	Detected	Detected	Detected	Not Detected	Not Detected	0	A_21_P0011841	A_21_P0011841	GCTACCCCACTGAGCTCTGTTTAAATAAATATTGTCCTTTCATGTAAATTATTCTGGATG	NM_000430	NM_000430	NM_000430	Hs.630990		PAFAH1B1	"platelet-activating factor acetylhydrolase 1b, regulatory subunit 1 (45kDa)"	ENST00000397193	THC2546949	GO:0000086(G2/M transition of mitotic cell cycle)|GO:0000087(M phase of mitotic cell cycle)|GO:0000132(establishment of mitotic spindle orientation)|GO:0000226(microtubule cytoskeleton organization)|GO:0000235(astral microtubule)|GO:0000236(mitotic prometaphase)|GO:0000278(mitotic cell cycle)|GO:0000776(kinetochore)|GO:0001675(acrosome assembly)|GO:0001764(neuron migration)|GO:0005515(protein bin…	"Homo sapiens platelet-activating factor acetylhydrolase 1b, regulatory subunit 1 (45kDa) (PAFAH1B1), mRNA [NM_000430]"	chr17:2585157-2585216	hs|17p13.3
A_33_P3305288	0.999916	0.00349073	2.15721	up	217.099	65.4944	204.522	25.3136	45.5903	70.6339	-0.442184	-0.694935	-0.714422	-1.50158	-2.02794	-1.64953	Detected	Detected	Detected	Not Detected	Not Detected	Not Detected	0	A_33_P3305288	A_33_P3305288	TGCCTGGGGCTGGTAATCAGGAAGTTCCTAAACAGCTCCGAATTCTGCAGTAAAAAGTGA	NM_198504	NM_198504	NM_198504	Hs.656111	344838	PAQR9	progestin and adipoQ receptor family member IX	ENST00000340634	THC2490476	GO:0004872(receptor activity)|GO:0016020(membrane)|GO:0016021(integral to membrane)	"Homo sapiens progestin and adipoQ receptor family member IX (PAQR9), mRNA [NM_198504]"	chr3:142681104-142681045	hs|3q23
A_23_P88222	0.999916	0.000806638	2.15361	down	71.7733	33.6662	88.8769	39.7196	112.824	134.696	-2.03902	-1.655	-1.9168	-0.851638	-0.720664	-0.718247	Detected	Detected	Detected	Detected	Detected	Not Detected	0	A_23_P88222	A_23_P88222	TGAAAGTCTTCATCGTGCCGGTGGGGAACCATTCCAACATCCCATTCAGCAGGGTGAACC	NM_138790	NM_138790	NM_138790	Hs.407101	122618	PLD4	"phospholipase D family, member 4"	ENST00000392593	THC2473970	GO:0004630(phospholipase D activity)|GO:0016020(membrane)|GO:0016021(integral to membrane)|GO:0016042(lipid catabolic process)|GO:0016787(hydrolase activity)|GO:0070290(NAPE-specific phospholipase D activity)	"Homo sapiens phospholipase D family, member 4 (PLD4), mRNA [NM_138790]"	chr14:105398513-105398653	hs|14q32.33
A_33_P3338449	0.999916	0.0350214	2.1531	up	152.818	31.5037	199.688	19.0119	32.9012	43.3286	-0.948722	-1.75078	-0.74893	-1.91459	-2.49852	-2.35457	Detected	Detected	Detected	Not Detected	Not Detected	Not Detected	0	A_33_P3338449	A_33_P3338449	GGGCTCCCAGGGTGCTATTGATGTGTTTAATAGGCTTGTCAGAAGCAATATGAATTTTTT	NM_001174103	NM_001174103	NM_001174103	Hs.729077	124923	SGK494	uncharacterized serine/threonine-protein kinase SgK494	ENST00000301037	THC2759341	GO:0000166(nucleotide binding)|GO:0004674(protein serine/threonine kinase activity)|GO:0005524(ATP binding)	"Homo sapiens uncharacterized serine/threonine-protein kinase SgK494 (SGK494), mRNA [NM_001174103]"	chr17:26937140-26937081	hs|17q11.2
A_33_P3372667	0.999916	0.045157	2.14935	up	95.9613	31.6513	99.7781	16.7476	17.5742	29.1803	-1.62001	-1.74404	-1.74988	-2.09754	-3.40321	-2.92489	Detected	Detected	Detected	Not Detected	Not Detected	Not Detected	0	A_33_P3372667	A_33_P3372667	CTAGGACATCATAGCTCTCTTTCATCCCTCTTAAAAGTTAATACCATTATCAGTTAACAG	ENST00000442269							ENST00000442269				chr6:153310292-153310351	hs|6q25.2
A_21_P0011476	0.999916	0.0326638	2.14462	up	148.605	34.0588	95.123	16.5218	26.1338	31.8094	-0.989054	-1.63828	-1.81881	-2.11712	-2.83075	-2.80043	Detected	Detected	Detected	Not Detected	Not Detected	Not Detected	0	A_21_P0011476	A_21_P0011476	CTTTTTATCTGAGCCTTAGTGGGTATCCACCTTTCTCTGAGCATAGGACTCAAGTGTCAC	NM_001005735	NM_001005735	NM_001005735	Hs.291363		CHEK2	checkpoint kinase 2	ENST00000402731	NP1074463	"GO:0000075(cell cycle checkpoint)|GO:0000077(DNA damage checkpoint)|GO:0000086(G2/M transition of mitotic cell cycle)|GO:0000166(nucleotide binding)|GO:0000781(chromosome, telomeric region)|GO:0004674(protein serine/threonine kinase activity)|GO:0005515(protein binding)|GO:0005524(ATP binding)|GO:0005634(nucleus)|GO:0005654(nucleoplasm)|GO:0006302(double-strand break repair)|GO:0006355(regulatio…	"Homo sapiens CHK2 checkpoint homolog (S. pombe) (CHEK2), transcript variant 3, mRNA [NM_001005735]"	chr22:29083773-29083727	hs|22q12.1
A_23_P356554	0.999916	0.0214997	2.14099	up	130.125	51.9683	137.679	14.0359	28.308	67.1871	-1.18064	-1.02867	-1.28537	-2.35237	-2.71545	-1.7217	Detected	Detected	Detected	Detected	Not Detected	Not Detected	0	A_23_P356554	A_23_P356554	ATCACAAAACAAGAATCTTTCCAAAGTTGTCTCATTCAGCAATGTTAAGGCATCTGTATC	NM_004282	NM_004282	NM_004282	Hs.729098	9532	BAG2	BCL2-associated athanogene 2	ENST00000545080	THC2462434	GO:0006457(protein folding)|GO:0019538(protein metabolic process)|GO:0051087(chaperone binding)	"Homo sapiens BCL2-associated athanogene 2 (BAG2), mRNA [NM_004282]"	chr6:57049439-57049498	hs|6p11.2
A_21_P0014000	0.999916	0.00428035	2.13828	up	471.833	243.226	731.592	75.5431	171.329	186.708	0.677737	1.19792	1.12436	0.075809	-0.117967	-0.247179	Detected	Detected	Detected	Detected	Detected	Not Detected	0	A_21_P0014000	A_21_P0014000	AACAGATACCAGAGTGTACACGGAACTTCCAAATGCTGAGTCCAGATCCAAAGTTGTCTC	NM_006737	NM_006737	NM_006737			KIR3DL2	"killer cell immunoglobulin-like receptor, three domains, long cytoplasmic tail, 2"	ENST00000402254	NP1077166	GO:0004872(receptor activity)|GO:0005886(plasma membrane)|GO:0005887(integral to plasma membrane)|GO:0006968(cellular defense response)|GO:0050776(regulation of immune response)	"Homo sapiens killer cell immunoglobulin-like receptor, three domains, long cytoplasmic tail, 2 (KIR3DL2), transcript variant 1, mRNA [NM_006737]"	chr19:55378084-55378143	hs|19q13.42
A_24_P164731	0.999916	0.0426871	2.13749	up	1033.62	531.184	1491.85	206.578	238.625	478.776	1.8091	2.32483	2.15235	1.52712	0.36001	1.11139	Detected	Detected	Detected	Detected	Detected	Detected	0	A_24_P164731	A_24_P164731	AACGGAGGCCGGGGACTACAAGCTGTGCTTTGACAACTCCTTCAGCACCATCTCCGAGAA	NM_006858	NM_006858	NM_006858	Hs.515139	11018	TMED1	transmembrane emp24 protein transport domain containing 1	ENST00000214869	THC2467711	GO:0005102(receptor binding)|GO:0005515(protein binding)|GO:0005783(endoplasmic reticulum)|GO:0005789(endoplasmic reticulum membrane)|GO:0005793(ER-Golgi intermediate compartment)|GO:0005794(Golgi apparatus)|GO:0005886(plasma membrane)|GO:0007165(signal transduction)|GO:0007267(cell-cell signaling)|GO:0015031(protein transport)|GO:0016021(integral to membrane)|GO:0033116(ER-Golgi intermediate com…	"Homo sapiens transmembrane emp24 protein transport domain containing 1 (TMED1), mRNA [NM_006858]"	chr19:10945784-10945725	hs|19p13.2
A_24_P273865	0.999916	0.0395811	2.13599	up	142.188	39.184	164.133	18.0163	24.1718	60.6334	-1.05274	-1.43604	-1.03181	-1.99219	-2.94334	-1.86977	Detected	Detected	Detected	Not Detected	Not Detected	Not Detected	0	A_24_P273865	A_24_P273865	ATTGTCATCAAGGATACTGTCCCTTATTTGAAGGCATCTAAAGAGAAACTGTTTTCAGAT	NM_004275	NM_004275	NM_004275	Hs.278434	9477	MED20	mediator complex subunit 20	ENST00000467535	THC2624422	"GO:0001104(RNA polymerase II transcription cofactor activity)|GO:0003899(DNA-directed RNA polymerase activity)|GO:0005515(protein binding)|GO:0005634(nucleus)|GO:0005654(nucleoplasm)|GO:0006351(transcription, DNA-dependent)|GO:0006357(regulation of transcription from RNA polymerase II promoter)|GO:0006366(transcription from RNA polymerase II promoter)|GO:0010467(gene expression)|GO:0016592(media…	"Homo sapiens mediator complex subunit 20 (MED20), mRNA [NM_004275]"	chr6:41873366-41873307	hs|6p21.1
A_33_P3236642	0.999916	0.0136255	2.13332	up	154.103	32.7931	179.049	14.4944	40.4985	44.6757	-0.936644	-1.69291	-0.906327	-2.306	-2.1988	-2.3104	Detected	Detected	Detected	Not Detected	Not Detected	Not Detected	0	A_33_P3236642	A_33_P3236642	CAACAGATTATAGTGACCCTGACAATGTAGATGATGGTCTTTTTATTGTAGACATTCCTA	NM_198551	NM_198551	NM_198551	Hs.118474	375056	MIA3	"melanoma inhibitory activity family, member 3"	ENST00000344507	THC2471856	GO:0002687(positive regulation of leukocyte migration)|GO:0005515(protein binding)|GO:0005783(endoplasmic reticulum)|GO:0005789(endoplasmic reticulum membrane)|GO:0006887(exocytosis)|GO:0007162(negative regulation of cell adhesion)|GO:0015031(protein transport)|GO:0016020(membrane)|GO:0016021(integral to membrane)|GO:0030336(negative regulation of cell migration)|GO:0042060(wound healing)	"Homo sapiens melanoma inhibitory activity family, member 3 (MIA3), mRNA [NM_198551]"	chr1:222801854-222801913	hs|1q41
A_24_P152398	0.999916	0.0474872	2.13206	up	7316.87	4259.82	10572.2	885.434	2092.06	5164.97	4.63262	5.32834	4.97746	3.62682	3.49211	4.54273	Detected	Detected	Detected	Detected	Detected	Detected	0	A_24_P152398	A_24_P152398	ACACACACACCTGGCTGGGTTTCAGATCCCTTAGTTTTGGGTGCCCAAGTTCACGGAGGG	NM_001195195	NM_001195195	NM_001195195	Hs.160953	63970	TP53AIP1	tumor protein p53 regulated apoptosis inducing protein 1	ENST00000530777	NP815161	GO:0003674(molecular_function)|GO:0005739(mitochondrion)|GO:0006915(apoptosis)	"Homo sapiens tumor protein p53 regulated apoptosis inducing protein 1 (TP53AIP1), nuclear gene encoding mitochondrial protein, transcript variant 2, mRNA [NM_001195195]"	chr11:128807590-128806503	hs|11q24.3
A_33_P3362367	0.999916	0.0125807	2.1268	up	117.357	67.6967	144.25	17.3286	34.5354	56.0143	-1.32964	-0.64722	-1.21811	-2.04834	-2.42859	-1.98409	Detected	Detected	Detected	Not Detected	Not Detected	Not Detected	0	A_33_P3362367	A_33_P3362367	GAGTCTTTGCTTATCGGAGCTGTTCTAAAAGGCTTATTAGTTTTTGGTCTTCATTCTATT	ENST00000338850				10313	RTN3	reticulon 3	ENST00000338850	THC2690807	GO:0000139(Golgi membrane)|GO:0005615(extracellular space)|GO:0005783(endoplasmic reticulum)|GO:0005789(endoplasmic reticulum membrane)|GO:0005794(Golgi apparatus)|GO:0006915(apoptosis)|GO:0006950(response to stress)|GO:0016020(membrane)|GO:0016021(integral to membrane)|GO:0016192(vesicle-mediated transport)|GO:0044419(interspecies interaction between organisms)|GO:0071786(endoplasmic reticulum t…	reticulon 3 [Source:HGNC Symbol;Acc:10469] [ENST00000338850]	chr11:63481496-63481555	hs|11q13.1
A_33_P3256773	0.999916	0.0133568	2.12472	up	794.787	350.027	712.625	99.4318	181.979	321.421	1.43003	1.72309	1.08647	0.472217	-0.0309653	0.536504	Detected	Detected	Detected	Detected	Detected	Detected	0	A_33_P3256773	A_33_P3256773	CCAACTCCTAGCAAGTTTGACTGAATATATCATGTCCACAGTAGATTTTCAAGAATCATT	NM_021218	NM_021218	NM_021218	Hs.658575	58493	C9orf80	chromosome 9 open reading frame 80	ENST00000374238	THC2636839	GO:0005515(protein binding)|GO:0005634(nucleus)|GO:0005730(nucleolus)|GO:0006281(DNA repair)|GO:0006974(response to DNA damage stimulus)|GO:0010212(response to ionizing radiation)|GO:0070876(SOSS complex)	"Homo sapiens chromosome 9 open reading frame 80 (C9orf80), mRNA [NM_021218]"	chr9:115449528-115449469	hs|9q32
A_24_P156576	0.999916	0.0277733	2.11978	up	176.729	83.0382	252.75	18.3891	53.7085	110.946	-0.739	-0.352532	-0.408969	-1.96264	-1.79151	-0.9981	Detected	Detected	Detected	Detected	Not Detected	Not Detected	0	A_24_P156576	A_24_P156576	CATCCACAAAAGAAGACCAAGCTTTGTCCAAAGAGGAAGAGATGGAGACTGAGTCAGATG	NM_017856	NM_017856	NM_017856	Hs.592237	54960	GEMIN8	gem (nuclear organelle) associated protein 8	ENST00000477386	THC2521400	GO:0000387(spliceosomal snRNP assembly)|GO:0005515(protein binding)|GO:0005634(nucleus)|GO:0005681(spliceosomal complex)|GO:0005730(nucleolus)|GO:0005737(cytoplasm)|GO:0006397(mRNA processing)|GO:0008380(RNA splicing)|GO:0015030(Cajal body)|GO:0032797(SMN complex)	"Homo sapiens gem (nuclear organelle) associated protein 8 (GEMIN8), transcript variant 3, mRNA [NM_017856]"	chrX:14038346-14038287	hs|Xp22.2
A_23_P411335	0.999916	0.0468137	2.11772	up	72.4121	35.287	87.4163	15.3705	19.3123	22.2949	-2.02624	-1.58717	-1.9407	-2.22132	-3.26714	-3.31317	Detected	Detected	Detected	Not Detected	Not Detected	Not Detected	0	A_23_P411335	A_23_P411335	AGATTCTTCCTTTGACAGTGTTCGTGAAGGTTTAGTACCTTTGAGCGTTTCTTCTGGTAA	NM_152524	NM_152524	NM_152524	Hs.655182	151246	SGOL2	shugoshin-like 2 (S. pombe)	ENST00000357799	THC2463823	"GO:0000087(M phase of mitotic cell cycle)|GO:0000236(mitotic prometaphase)|GO:0000278(mitotic cell cycle)|GO:0000775(chromosome, centromeric region)|GO:0000777(condensed chromosome kinetochore)|GO:0000780(condensed nuclear chromosome, centromeric region)|GO:0005515(protein binding)|GO:0005634(nucleus)|GO:0005694(chromosome)|GO:0005730(nucleolus)|GO:0005829(cytosol)|GO:0007059(chromosome segregat…	"Homo sapiens shugoshin-like 2 (S. pombe) (SGOL2), transcript variant 1, mRNA [NM_152524]"	chr2:201438513-201438572	hs|2q33.1
A_33_P3359647	0.999916	0.0139243	2.11671	up	1281.5	333.125	1876.01	163.394	340.326	427.329	2.11922	1.65169	2.48292	1.1888	0.872182	0.947388	Detected	Detected	Detected	Detected	Detected	Detected	0	A_33_P3359647	A_33_P3359647	TTCACCAGCACCTTCACCCTAACTGCCATGAGTGTGGATCGCTATGTAGCCATCTGCCAC	NM_182647	NM_182647	NM_182647	Hs.2859	4987	OPRL1	opiate receptor-like 1	ENST00000349451	NP589590	GO:0004871(signal transducer activity)|GO:0004872(receptor activity)|GO:0004930(G-protein coupled receptor activity)|GO:0005886(plasma membrane)|GO:0005887(integral to plasma membrane)|GO:0007186(G-protein coupled receptor protein signaling pathway)|GO:0007193(inhibition of adenylate cyclase activity by G-protein signaling pathway)|GO:0007204(elevation of cytosolic calcium ion concentration)|GO:0…	"Homo sapiens opiate receptor-like 1 (OPRL1), transcript variant 1, mRNA [NM_182647]"	chr20:62729324-62729383	hs|20q13.33
A_21_P0010565	0.999916	0.0256969	2.11381	up	1142.12	396.723	1111.02	123.044	222.013	549.039	1.95311	1.90375	1.72714	0.779607	0.255912	1.30895	Detected	Detected	Detected	Detected	Detected	Detected	0	A_21_P0010565	A_21_P0010565	GCTGGAGGGAAGATCTTGATGGTGTTTCTTTCCCCAAAAATTGACTTAGATATTAAAAAT	NM_004595	NM_004595	NM_004595	Hs.727552		SMS	spermine synthase	ENST00000404933	THC2786926	GO:0004766(spermidine synthase activity)|GO:0005829(cytosol)|GO:0006555(methionine metabolic process)|GO:0006595(polyamine metabolic process)|GO:0006597(spermine biosynthetic process)|GO:0016740(transferase activity)|GO:0016768(spermine synthase activity)|GO:0034641(cellular nitrogen compound metabolic process)	"Homo sapiens spermine synthase (SMS), mRNA [NM_004595]"	chrX:22012832-22012891	hs|Xp22.11
A_33_P3324394	0.999916	0.0482977	2.11361	down	645.831	329.954	641.202	453.815	591.979	1351.37	1.13062	1.63789	0.934101	2.66254	1.67081	2.60839	Detected	Detected	Detected	Detected	Detected	Detected	0	A_33_P3324394	A_33_P3324394	CATGGGCTCTGGCAAATCTCTGAGGCTGGAACAGGGGTCTCCAGTATATTCATCTACCAT	NM_000246	NM_000246	NM_000246	Hs.701991	4261	CIITA	"class II, major histocompatibility complex, transactivator"	ENST00000537380	NP459361	"GO:0000122(negative regulation of transcription from RNA polymerase II promoter)|GO:0000166(nucleotide binding)|GO:0003677(DNA binding)|GO:0003713(transcription coactivator activity)|GO:0005515(protein binding)|GO:0005524(ATP binding)|GO:0005634(nucleus)|GO:0005654(nucleoplasm)|GO:0006955(immune response)|GO:0008022(protein C-terminus binding)|GO:0019221(cytokine-mediated signaling pathway)|GO:0…	"Homo sapiens class II, major histocompatibility complex, transactivator (CIITA), mRNA [NM_000246]"	chr16:10996598-10996657	hs|16p13.13
A_33_P3385837	0.999916	0.0254016	2.10939	up	235.04	40.7607	202.246	20.5562	49.4074	57.1972	-0.327634	-1.37913	-0.730565	-1.80192	-1.91194	-1.95394	Detected	Detected	Detected	Not Detected	Not Detected	Not Detected	0	A_33_P3385837	A_33_P3385837	CAAAAAACTATTGAATTTACTCTGCCTACTGTGACCAATACAGTTGGAAAACCTACCTAT	NM_024688	NM_024688	NM_024688	Hs.585464	79741	C10orf68	chromosome 10 open reading frame 68	ENST00000375025	THC2788637		"Homo sapiens chromosome 10 open reading frame 68 (C10orf68), mRNA [NM_024688]"	chr10:33143354-33143413	hs|10p11.22
A_33_P3313920	0.999916	0.0130159	2.10846	up	332.539	212.893	458.326	49.1083	119.901	165.432	0.172986	1.00575	0.449696	-0.545525	-0.632891	-0.421725	Detected	Detected	Detected	Detected	Detected	Not Detected	0	A_33_P3313920	A_33_P3313920	AGATATCATCGTGTACACGGAACTTCCAAATGCTGAGTCCAGATCCAAAGTTGTCTCCTG	NM_014219	NM_014219	NM_014219	Hs.659860	3803	KIR2DL2	"killer cell immunoglobulin-like receptor, two domains, long cytoplasmic tail, 2"	ENST00000336077	NP1077166	GO:0004872(receptor activity)|GO:0005886(plasma membrane)|GO:0016021(integral to membrane)|GO:0050776(regulation of immune response)	"Homo sapiens killer cell immunoglobulin-like receptor, two domains, long cytoplasmic tail, 2 (KIR2DL2), mRNA [NM_014219]"	chr19_gl000209_random:35872-35931
A_23_P397347	0.999916	0.00834544	2.10091	up	301.228	78.6494	221.671	26.1181	62.4716	97.6707	0.0303183	-0.430872	-0.59826	-1.45644	-1.57346	-1.18196	Detected	Detected	Detected	Detected	Not Detected	Not Detected	0	A_23_P397347	A_23_P397347	GCCAATTAATGGTCCTGTATAAGTGGAAAACTGTTAAGGGGGTCTCAGGTTTTGAAATAT	NM_153255	NM_153255	NM_153255	Hs.279008	254394	MCM9	minichromosome maintenance complex component 9	ENST00000436788	NP1159412	GO:0000166(nucleotide binding)|GO:0003677(DNA binding)|GO:0005524(ATP binding)|GO:0006260(DNA replication)|GO:0017111(nucleoside-triphosphatase activity)	"Homo sapiens minichromosome maintenance complex component 9 (MCM9), transcript variant 2, mRNA [NM_153255]"	chr6:119232007-119231948	hs|6q22.31
A_24_P125335	0.999916	0.014295	2.09974	down	127.894	42.5898	109.509	74.7802	154.677	134.34	-1.20559	-1.3158	-1.61563	0.0611653	-0.265476	-0.722065	Detected	Detected	Detected	Detected	Detected	Not Detected	0	A_24_P125335	A_24_P125335	TGGCTATTATTTGACTTGTTGCTGGTTTGGGAGTTTATTTGAGTATTGCTGATCTTTTTC	NM_005408	NM_005408	NM_005408	Hs.414629	6357	CCL13	chemokine (C-C motif) ligand 13	ENST00000225844	THC2476131	GO:0004871(signal transducer activity)|GO:0005102(receptor binding)|GO:0005576(extracellular region)|GO:0005615(extracellular space)|GO:0006874(cellular calcium ion homeostasis)|GO:0006935(chemotaxis)|GO:0006954(inflammatory response)|GO:0006955(immune response)|GO:0007165(signal transduction)|GO:0007267(cell-cell signaling)|GO:0008009(chemokine activity)	"Homo sapiens chemokine (C-C motif) ligand 13 (CCL13), mRNA [NM_005408]"	chr17:32685309-32685365	hs|17q12
A_23_P210829	0.999916	0.0459613	2.09882	up	215.873	51.701	103.039	16.3298	47.4864	45.1374	-0.450353	-1.03611	-1.70349	-2.13398	-1.96915	-2.29556	Detected	Detected	Detected	Not Detected	Not Detected	Not Detected	0	A_23_P210829	A_23_P210829	TCCTGCGCACCTTATACCAGAATTCAGTATAATACACTACTTTCTGTTTTCAAACAGATA	NM_018257	NM_018257	NM_018257	Hs.473317	55251	PCMTD2	protein-L-isoaspartate (D-aspartate) O-methyltransferase domain containing 2	ENST00000369758	THC2484104	GO:0004719(protein-L-isoaspartate (D-aspartate) O-methyltransferase activity)|GO:0005737(cytoplasm)|GO:0006464(protein modification process)	"Homo sapiens protein-L-isoaspartate (D-aspartate) O-methyltransferase domain containing 2 (PCMTD2), transcript variant 1, mRNA [NM_018257]"	chr20:62907010-62907069	hs|20q13.33
A_23_P94860	0.999916	0.0305954	2.09502	up	127.78	27.6503	122.572	15.4736	22.4269	38.1895	-1.20688	-1.93901	-1.45305	-2.21169	-3.05143	-2.53671	Detected	Not Detected	Detected	Not Detected	Not Detected	Not Detected	0	A_23_P94860	A_23_P94860	AACAATTTGCATTTAGAGTGTTTCGCATCAGAATAACATGAGTAAGATGAACTGGAACAC	NM_024047	NM_024047	NM_024047	Hs.149500	53343	NUDT9	nudix (nucleoside diphosphate linked moiety X)-type motif 9	ENST00000302174	THC2481221	GO:0005622(intracellular)|GO:0005739(mitochondrion)|GO:0016787(hydrolase activity)|GO:0019144(ADP-sugar diphosphatase activity)|GO:0043262(adenosine-diphosphatase activity)|GO:0046032(ADP catabolic process)|GO:0046709(IDP catabolic process)|GO:0047631(ADP-ribose diphosphatase activity)	"Homo sapiens nudix (nucleoside diphosphate linked moiety X)-type motif 9 (NUDT9), nuclear gene encoding mitochondrial protein, transcript variant 1, mRNA [NM_024047]"	chr4:88379293-88379352	hs|4q22.1
A_23_P90223	0.999916	0.0463079	2.09256	up	115.902	68.5185	200.57	14.1978	40.3911	85.2978	-1.34764	-0.629814	-0.74257	-2.33582	-2.20262	-1.37738	Detected	Detected	Detected	Not Detected	Not Detected	Not Detected	0	A_23_P90223	A_23_P90223	AAACTCATACCGGAGAAAAGCCCTACATTTGTTCTGAATGTGGGAAGACCTTTCGACAGA	NM_152279	NM_152279	NM_152279	Hs.390568	92285	ZNF585B	zinc finger protein 585B	ENST00000312908	THC2501386	"GO:0003676(nucleic acid binding)|GO:0005622(intracellular)|GO:0005634(nucleus)|GO:0006355(regulation of transcription, DNA-dependent)|GO:0008270(zinc ion binding)|GO:0046872(metal ion binding)"	"Homo sapiens zinc finger protein 585B (ZNF585B), mRNA [NM_152279]"	chr19:37676478-37676419	hs|19q13.12
A_21_P0000116	0.999916	0.0155549	2.0841	down	69.145	22.1942	120.869	37.0015	117.029	109.113	-2.09284	-2.25612	-1.47323	-0.953907	-0.667869	-1.02214	Detected	Not Detected	Not Detected	Detected	Detected	Not Detected	0	A_21_P0000116	A_21_P0000116	ATGACCTCTAGCAAACCACATGGATGTTAAGGGAAAGAAGCCAGAAACAAATATATAGAG	NM_001193278	NM_001193278	NM_001193278			MID1	midline 1 (Opitz/BBB syndrome)		THC2609855	GO:0000226(microtubule cytoskeleton organization)|GO:0005622(intracellular)|GO:0005737(cytoplasm)|GO:0005819(spindle)|GO:0005875(microtubule associated complex)|GO:0005881(cytoplasmic microtubule)|GO:0007026(negative regulation of microtubule depolymerization)|GO:0007389(pattern specification process)|GO:0008270(zinc ion binding)|GO:0016874(ligase activity)|GO:0031625(ubiquitin protein ligase bin…	"Homo sapiens midline 1 (Opitz/BBB syndrome) (MID1), transcript variant 6, mRNA [NM_001193278]"	chrX:10437535-10437476	hs|Xp22.2
A_23_P85218	0.999916	0.0404844	2.0835	down	159.867	32.4771	203.313	57.1549	227.88	206.27	-0.883665	-1.70688	-0.722974	-0.326613	0.293541	-0.103424	Detected	Detected	Detected	Detected	Detected	Not Detected	0	A_23_P85218	A_23_P85218	CATGTTGAGTTGGTGATTTCTGCCGTGATCTGTTTGATATTTCTTCGCGCTAATGTGTTA	NM_005634	NM_005634	NM_005634	Hs.157429	6658	SOX3	SRY (sex determining region Y)-box 3	ENST00000370536	THC2609937	"GO:0000122(negative regulation of transcription from RNA polymerase II promoter)|GO:0000979(RNA polymerase II core promoter sequence-specific DNA binding)|GO:0001106(RNA polymerase II transcription corepressor activity)|GO:0003677(DNA binding)|GO:0005634(nucleus)|GO:0006355(regulation of transcription, DNA-dependent)|GO:0007275(multicellular organismal development)|GO:0007417(central nervous sys…	"Homo sapiens SRY (sex determining region Y)-box 3 (SOX3), mRNA [NM_005634]"	chrX:139585306-139585248	hs|Xq27.1
A_23_P206612	0.999916	0.014308	2.07968	down	277.906	124.169	470.574	133.829	547.799	560.623	-0.0859423	0.227932	0.487745	0.900833	1.55891	1.33907	Detected	Detected	Detected	Detected	Detected	Detected	0	A_23_P206612	A_23_P206612	TTCTAGCATGCAAACCTCTGCACGGCCTTCTCAAAAACCTCAGTGATATTTCTGCAATCG	NM_020718	NM_020718	NM_020718	Hs.183817	57478	USP31	ubiquitin specific peptidase 31	ENST00000381162	THC2476641	GO:0004221(ubiquitin thiolesterase activity)|GO:0006508(proteolysis)|GO:0006511(ubiquitin-dependent protein catabolic process)|GO:0008233(peptidase activity)|GO:0008234(cysteine-type peptidase activity)	"Homo sapiens ubiquitin specific peptidase 31 (USP31), mRNA [NM_020718]"	chr16:23079412-23079354	hs|16p12.2
A_33_P3356245	0.999916	0.0166215	2.0792	up	1336.11	520.959	1448.95	225.835	358.111	390.406	2.17943	2.29679	2.11026	1.65571	0.945671	0.817015	Detected	Detected	Detected	Detected	Detected	Detected	0	A_33_P3356245	A_33_P3356245	TTCACACAGGAGAAAGGCCATATGAGTGTGGCAAATGTGGGAAGTCCTTTACACAACACT	NM_017879	NM_017879	NM_017879	Hs.247711	55659	ZNF416	zinc finger protein 416	ENST00000359489	THC2475300	"GO:0003677(DNA binding)|GO:0005622(intracellular)|GO:0005634(nucleus)|GO:0006355(regulation of transcription, DNA-dependent)|GO:0008270(zinc ion binding)|GO:0046872(metal ion binding)"	"Homo sapiens zinc finger protein 416 (ZNF416), mRNA [NM_017879]"	chr19:58083644-58083585	hs|19q13.43
A_23_P361820	0.999916	0.035765	2.07915	up	298.242	74.66	216.197	38.2881	52.2436	75.3474	0.0159473	-0.50597	-0.634333	-0.904594	-1.83141	-1.55633	Detected	Detected	Detected	Not Detected	Not Detected	Not Detected	0	A_23_P361820	A_23_P361820	AAGGCCTACGACACAGTGCGAGAGGGCATCTTGGATACAGCTCAGACCATCTGTGACGTG	NM_015104	NM_015104	NM_015104	Hs.370671	23130	ATG2A	ATG2 autophagy related 2 homolog A (S. cerevisiae)	ENST00000377264	THC2465133	GO:0005515(protein binding)	"Homo sapiens ATG2 autophagy related 2 homolog A (S. cerevisiae) (ATG2A), mRNA [NM_015104]"	chr11:64662785-64662646	hs|11q13.1
A_23_P208143	0.999916	0.0427146	2.07715	up	222.918	87.5867	411.851	36.6852	55.1325	124.835	-0.404022	-0.275595	0.295446	-0.966292	-1.75376	-0.827935	Detected	Detected	Detected	Not Detected	Not Detected	Not Detected	0	A_23_P208143	A_23_P208143	GTGGAAAAGCTTTCAGGCAGAGCTCAGAGCTGATTACTCATCAGAGAATACATAGTGGAG	NM_001135178	NM_001135178	NM_001135178	Hs.591061	84307	ZNF397	zinc finger protein 397	ENST00000330501	THC2470714	GO:0003677(DNA binding)|GO:0003700(sequence-specific DNA binding transcription factor activity)|GO:0005622(intracellular)|GO:0005634(nucleus)|GO:0005737(cytoplasm)|GO:0008270(zinc ion binding)|GO:0016032(viral reproduction)|GO:0046872(metal ion binding)	"Homo sapiens zinc finger protein 397 (ZNF397), transcript variant 1, mRNA [NM_001135178]"	chr18:32825958-32826017	hs|18q12.2
A_21_P0001976	0.999916	0.00100321	2.07638	down	383.096	144.064	416.945	225.866	482.411	531.995	0.377168	0.44233	0.313181	1.65591	1.37553	1.26345	Detected	Detected	Detected	Detected	Detected	Detected	0	A_21_P0001976	A_21_P0001976	AACCATTTGAGCTTTGAAGGTGGGGAAGAGGAATGTCAGAGAGTGGGCAAAATACAACAG	ENST00000455128					XLOC_001897		ENST00000455128	THC2760338		"Q2SKR8_HAHCH (Q2SKR8) Membrane protein required for beta-lactamase induction, partial (5%) [THC2760338]"	chr2:231751239-231751298	hs|2q37.1
A_33_P3354955	0.999916	0.0385419	2.0758	up	177.702	52.6932	116.624	15.944	31.2222	69.0128	-0.73108	-1.00869	-1.52482	-2.16847	-2.57409	-1.68302	Detected	Detected	Detected	Not Detected	Not Detected	Not Detected	0	A_33_P3354955	A_33_P3354955	GGAAGTCCATTGATCCTGCTTTGTCAATGTTGATTAAATCTATAAAAACCAAAACAGAGC	NM_016649	NM_016649	NM_016649	Hs.369284	51575	ESF1	"ESF1, nucleolar pre-rRNA processing protein, homolog (S. cerevisiae)"	ENST00000202816	THC2462885	"GO:0005634(nucleus)|GO:0005654(nucleoplasm)|GO:0005730(nucleolus)|GO:0006355(regulation of transcription, DNA-dependent)"	"Homo sapiens ESF1, nucleolar pre-rRNA processing protein, homolog (S. cerevisiae) (ESF1), mRNA [NM_016649]"	chr20:13695615-13695556	hs|20p12.1
A_23_P217151	0.999916	0.0133987	2.07479	up	98.5579	40.2855	159.232	15.7368	26.6122	47.5626	-1.5815	-1.39605	-1.07555	-2.18735	-2.80457	-2.22006	Detected	Detected	Detected	Not Detected	Not Detected	Not Detected	0	A_23_P217151	A_23_P217151	CACATTTAAAAAGCTCTCAGATATCATTTCGCCTTCGGTTGATGTAAGAAAATTCAAAGC	NM_017776	NM_017776	NM_017776	Hs.632800	55634	ZNF673	zinc finger family member 673	ENST00000360017	THC2474960	"GO:0003676(nucleic acid binding)|GO:0005622(intracellular)|GO:0006355(regulation of transcription, DNA-dependent)"	"Homo sapiens zinc finger family member 673 (ZNF673), transcript variant 2, mRNA [NM_017776]"	chrX:46333979-46334036	hs|Xp11.3
A_33_P3283420	0.999916	0.0368295	2.07369	down	126.497	75.8057	130.562	93.7705	189.427	176.864	-1.22143	-0.484001	-1.36194	0.387642	0.0269046	-0.325322	Detected	Detected	Detected	Detected	Detected	Not Detected	0	A_33_P3283420	A_33_P3283420	ACAATTTTAGACCTCCTGGTGAGGATTTTAGGAGCCCGCCTGATGATTTTAGAAGTCACC	NM_203390	NM_203390	NM_203390	Hs.606916	389677	RBM12B	RNA binding motif protein 12B	ENST00000517700	THC2668472	GO:0000166(nucleotide binding)|GO:0003723(RNA binding)	"Homo sapiens RNA binding motif protein 12B (RBM12B), mRNA [NM_203390]"	chr8:94746051-94745992	hs|8q22.1
A_24_P99838	0.999916	0.0439124	2.0682	up	296.893	79.7103	344.371	20.3579	95.0357	133.985	0.00940418	-0.411541	0.0372849	-1.8159	-0.968193	-0.725891	Detected	Detected	Detected	Detected	Detected	Not Detected	0	A_24_P99838	A_24_P99838	AAACCATTCAAATGTGAGGATTGTGGAAAGAAGCTTGTATACCGGTCATACCGTAAAGAC	NM_013361	NM_013361	NM_013361	Hs.720813	7766	ZNF223	zinc finger protein 223	ENST00000434772	THC2474619	"GO:0003677(DNA binding)|GO:0005622(intracellular)|GO:0005634(nucleus)|GO:0006355(regulation of transcription, DNA-dependent)|GO:0008150(biological_process)|GO:0008270(zinc ion binding)|GO:0046872(metal ion binding)"	"Homo sapiens zinc finger protein 223 (ZNF223), mRNA [NM_013361]"	chr19:44571257-44571316	hs|19q13.31
A_23_P108028	0.999916	0.0449755	2.06802	up	127.834	71.8767	100.898	15.5213	46.7695	40.6326	-1.20627	-0.560783	-1.73378	-2.20724	-1.99109	-2.44725	Detected	Detected	Detected	Not Detected	Not Detected	Not Detected	0	A_23_P108028	A_23_P108028	TTGGGAATAGGGAAACATTCCTTGGAACAATTTGAGAAATACTTAGCGGTTCTACTTATG	NM_007145	NM_007145	NM_007145	Hs.643436	7705	ZNF146	zinc finger protein 146	ENST00000443387	THC2722245	"GO:0003677(DNA binding)|GO:0005622(intracellular)|GO:0005634(nucleus)|GO:0005730(nucleolus)|GO:0005737(cytoplasm)|GO:0006355(regulation of transcription, DNA-dependent)|GO:0008201(heparin binding)|GO:0008270(zinc ion binding)|GO:0046872(metal ion binding)"	"Homo sapiens zinc finger protein 146 (ZNF146), transcript variant 1, mRNA [NM_007145]"	chr19:36728855-36728914	hs|19q13.12
A_23_P380240	0.999916	0.00672384	2.06615	up	412.753	184.179	594.254	44.6148	159.594	202.411	0.48474	0.796732	0.824402	-0.683968	-0.220329	-0.130671	Detected	Detected	Detected	Detected	Detected	Not Detected	0	A_23_P380240	A_23_P380240	TAGTCCACCCAATGGCTGACAGTAACAGCATCTTTAACACAACTCTTTGTTCAAATGTAC	NM_001816	NM_001816	NM_001816	Hs.41	1088	CEACAM8	carcinoembryonic antigen-related cell adhesion molecule 8	ENST00000244336	THC2475392	GO:0005615(extracellular space)|GO:0005886(plasma membrane)|GO:0005887(integral to plasma membrane)|GO:0006955(immune response)|GO:0031225(anchored to membrane)	"Homo sapiens carcinoembryonic antigen-related cell adhesion molecule 8 (CEACAM8), mRNA [NM_001816]"	chr19:43084565-43084506	hs|19q13.2
A_33_P3262351	0.999916	0.0413635	2.06143	down	135.232	30.4863	163.657	50.8537	218.988	149.348	-1.12511	-1.79814	-1.036	-0.495139	0.236116	-0.569282	Detected	Not Detected	Detected	Detected	Detected	Not Detected	0	A_33_P3262351	A_33_P3262351	TTGGTAACTGTTGGGTTGGTTTCTGTTCACTGGCTCTCTACATTTGCCAGGATTCTTTGG	NM_001089584	NM_001089584	NM_001089584	Hs.709979	134121	C5orf49	chromosome 5 open reading frame 49	ENST00000399810	THC2601871		"Homo sapiens chromosome 5 open reading frame 49 (C5orf49), mRNA [NM_001089584]"	chr5:7831637-7831578	hs|5p15.31
A_19_P00806490	0.999916	0.0302867	2.06059	up	244.682	50.3301	205.834	17.0226	54.3869	88.0576	-0.269628	-1.07489	-0.705198	-2.07404	-1.7734	-1.33144	Detected	Detected	Detected	Detected	Not Detected	Not Detected	0	A_19_P00806490	A_19_P00806490	CTGGCTACACTGCTTTTAGAATGCTCTTTCTCATGAAGCAAGGAAATAAATTTGTTTGAA	NM_030625	NM_030625	NM_030625	Hs.567594		TET1	tet methylcytosine dioxygenase 1	ENST00000373644	THC2653107	"GO:0001826(inner cell mass cell differentiation)|GO:0005506(iron ion binding)|GO:0005634(nucleus)|GO:0006355(regulation of transcription, DNA-dependent)|GO:0008270(zinc ion binding)|GO:0016491(oxidoreductase activity)|GO:0016568(chromatin modification)|GO:0016702(oxidoreductase activity, acting on single donors with incorporation of molecular oxygen, incorporation of two atoms of oxygen)|GO:0019…	"Homo sapiens tet methylcytosine dioxygenase 1 (TET1), mRNA [NM_030625]"	chr10:70454164-70454223	hs|10q21.3
A_32_P2738	0.999916	0.0256533	2.05383	up	217.859	56.0299	231.82	15.9231	63.9382	90.278	-0.437142	-0.92011	-0.533673	-2.17037	-1.53999	-1.29551	Detected	Detected	Detected	Detected	Not Detected	Not Detected	0	A_32_P2738	A_32_P2738	AGAACCTCACCTGCTCATGACCAGAGAGCATTTAGGATAATAGAGGACCTAACTGAAGGA	NM_015631	NM_015631	NM_015631	Hs.438991	26123	TCTN3	tectonic family member 3	ENST00000443432	THC2725192	GO:0006915(apoptosis)|GO:0016020(membrane)|GO:0016021(integral to membrane)	"Homo sapiens tectonic family member 3 (TCTN3), transcript variant 1, mRNA [NM_015631]"	chr10:97423752-97423693	hs|10q24.1
A_33_P3303940	0.999916	0.0191023	2.05136	up	111.151	38.3579	128.061	19.0123	27.9757	33.4625	-1.40802	-1.46678	-1.38984	-1.91456	-2.73249	-2.72734	Detected	Detected	Detected	Not Detected	Not Detected	Not Detected	0	A_33_P3303940	A_33_P3303940	AAGGAACTAACTGTTGATACAAGAACTTGGTTGTACCTCAGGGGTATTATGGTGAACAAA	NM_024332	NM_024332	NM_024332	Hs.558537	79184	BRCC3	"BRCA1/BRCA2-containing complex, subunit 3"	ENST00000330045	THC2483499	GO:0000151(ubiquitin ligase complex)|GO:0000152(nuclear ubiquitin ligase complex)|GO:0004221(ubiquitin thiolesterase activity)|GO:0004843(ubiquitin-specific protease activity)|GO:0005515(protein binding)|GO:0005634(nucleus)|GO:0006302(double-strand break repair)|GO:0006508(proteolysis)|GO:0008233(peptidase activity)|GO:0008237(metallopeptidase activity)|GO:0010165(response to X-ray)|GO:0010212(re…	"Homo sapiens BRCA1/BRCA2-containing complex, subunit 3 (BRCC3), transcript variant 1, mRNA [NM_024332]"	chrX:154350943-154351002	hs|Xq28
A_33_P3212679	0.999916	0.0239108	2.0487	up	312.726	92.8999	316.637	34.1484	61.424	143.52	0.084362	-0.19063	-0.083847	-1.06967	-1.59786	-0.626702	Detected	Detected	Detected	Detected	Not Detected	Not Detected	0	A_33_P3212679	A_33_P3212679	GTCCTCTCTCCATAGAGCCTGTTTTAATATGATGTAAAAATTAGGTCACGTACATTTTCA	NM_003096	NM_003096	NM_003096	Hs.516076	6637	SNRPG	small nuclear ribonucleoprotein polypeptide G	ENST00000418788	THC2650807	"GO:0000245(spliceosome assembly)|GO:0000387(spliceosomal snRNP assembly)|GO:0000398(nuclear mRNA splicing, via spliceosome)|GO:0003723(RNA binding)|GO:0005515(protein binding)|GO:0005634(nucleus)|GO:0005654(nucleoplasm)|GO:0005681(spliceosomal complex)|GO:0005683(U7 snRNP)|GO:0005689(U12-type spliceosomal complex)|GO:0005829(cytosol)|GO:0006366(transcription from RNA polymerase II promoter)|GO:0…	"Homo sapiens small nuclear ribonucleoprotein polypeptide G (SNRPG), mRNA [NM_003096]"	chr2:70508737-70508678	hs|2p13.3
A_33_P3235677	0.999916	0.0354229	2.04493	down	78.08	40.3256	108.247	57.4925	148.283	96.2016	-1.91751	-1.39461	-1.63235	-0.318117	-0.32638	-1.20383	Detected	Detected	Detected	Detected	Detected	Not Detected	0	A_33_P3235677	A_33_P3235677	CCAGAAGAATGGAAAAAGGTGCAAAGACTGGACTTTCAGAGGAATCTGTTGTTGTTTTTT	THC2775571								THC2775571		"AY465171 POTE14B {Homo sapiens} (exp=-1; wgp=0; cg=0), partial (7%) [THC2775571]"	chr3:064729166-064729225	hs|3p14.1
A_23_P152807	0.999916	0.0281495	2.04326	up	116.718	84.7354	200.188	18.1031	52.5337	68.6747	-1.33751	-0.323342	-0.745319	-1.98526	-1.82342	-1.69011	Detected	Detected	Detected	Not Detected	Not Detected	Not Detected	0	A_23_P152807	A_23_P152807	TCTGAGAACTGGGAAAGATCAGAGCAAGCCTTGCCTCTTATCTTCGGGAAACCAGAATAT	NM_018346	NM_018346	NM_018346	Hs.8033	55316	RSAD1	radical S-adenosyl methionine domain containing 1	ENST00000258955	THC2466692	"GO:0004109(coproporphyrinogen oxidase activity)|GO:0005737(cytoplasm)|GO:0005739(mitochondrion)|GO:0006779(porphyrin biosynthetic process)|GO:0016491(oxidoreductase activity)|GO:0046872(metal ion binding)|GO:0051539(4 iron, 4 sulfur cluster binding)"	"Homo sapiens radical S-adenosyl methionine domain containing 1 (RSAD1), mRNA [NM_018346]"	chr17:48563055-48563114	hs|17q21.33
A_24_P944040	0.999916	0.0376754	2.04167	up	127.899	74.0314	118.214	14.4087	54.2992	47.3032	-1.20554	-0.518169	-1.50528	-2.31455	-1.77573	-2.22795	Detected	Detected	Detected	Not Detected	Not Detected	Not Detected	0	A_24_P944040	A_24_P944040	TCTCATTCTCCGAACTTACTCCTTTTTATGGGTAAGTCAACTAGGTTTACAGTCCCTTAT	NM_015056	NM_015056	NM_015056	Hs.565725	23076	RRP1B	ribosomal RNA processing 1 homolog B (S. cerevisiae)	ENST00000340648	THC2657119	"GO:0005634(nucleus)|GO:0005730(nucleolus)|GO:0005829(cytosol)|GO:0006364(rRNA processing)|GO:0010923(negative regulation of phosphatase activity)|GO:0030688(preribosome, small subunit precursor)"	"Homo sapiens ribosomal RNA processing 1 homolog B (S. cerevisiae) (RRP1B), mRNA [NM_015056]"	chr21:45115366-45115425	hs|21q22.3
A_33_P3383079	0.999916	0.0039255	2.03769	down	1920.23	471.192	1616.97	792.133	1963.95	2239	2.70267	2.15194	2.26854	3.46618	3.40095	3.33682	Detected	Detected	Detected	Detected	Detected	Detected	0	A_33_P3383079	A_33_P3383079	CTGTGCTTGTCTGGAAGAACTGAGAAGAAAGTAAGATGGTTGAAAAGGGGGGACAGATAA	ENST00000508187							ENST00000508187	THC2757109			chr5:175780468-175780527	hs|5q35.2
A_23_P70719	0.999916	0.0126652	2.03381	down	70.4818	30.2428	118.531	53.2451	101.655	110.501	-2.06521	-1.80972	-1.50142	-0.428843	-0.871049	-1.0039	Detected	Detected	Not Detected	Detected	Detected	Not Detected	0	A_23_P70719	A_23_P70719	AAATGATTGATGAAAAGTTGATGTTTCATGTGGACAATGGTGCGGGCAGATTCACTGCTG	NM_000426	NM_000426	NM_000426	Hs.200841	3908	LAMA2	"laminin, alpha 2"	ENST00000443169	THC2462574	GO:0005102(receptor binding)|GO:0005198(structural molecule activity)|GO:0005576(extracellular region)|GO:0005604(basement membrane)|GO:0005606(laminin-1 complex)|GO:0007517(muscle organ development)|GO:0030155(regulation of cell adhesion)|GO:0030334(regulation of cell migration)|GO:0045995(regulation of embryonic development)	"Homo sapiens laminin, alpha 2 (LAMA2), transcript variant 1, mRNA [NM_000426]"	chr6:129833622-129835560	hs|6q22.33
A_33_P3254946	0.999916	0.0205476	2.02414	down	124.622	49.7959	161.834	87.7965	184.742	144.493	-1.24298	-1.09028	-1.05217	0.292672	-0.00922441	-0.616962	Detected	Detected	Detected	Detected	Detected	Detected	0	A_33_P3254946	A_33_P3254946	CCAAGGGCTACAATGGGTGTGGGTAATTTTCTAGTTTGTTTCTTAATTTATTTGTAGAAG	NM_024927	NM_024927	NM_024927	Hs.632251	79990	PLEKHH3	"pleckstrin homology domain containing, family H (with MyTH4 domain) member 3"	ENST00000293349	THC2470559	GO:0005856(cytoskeleton)|GO:0007165(signal transduction)	"Homo sapiens pleckstrin homology domain containing, family H (with MyTH4 domain) member 3 (PLEKHH3), mRNA [NM_024927]"	chr17:40820030-40819971	hs|17q21.2
A_33_P3260307	0.999916	0.0496084	2.01823	down	639.72	220.267	530.407	442.591	571.853	683.111	1.1169	1.05488	0.660421	2.62641	1.62091	1.62416	Detected	Detected	Detected	Detected	Detected	Detected	0	A_33_P3260307	A_33_P3260307	AATCCAGATCTTGCCTCCCATCAGCCATCTTTCTCCCAATAAATTTTTGTTTTGTGCAAG	NM_001042476	NM_001042476	NM_001042476	Hs.632184	23589	CARHSP1	"calcium regulated heat stable protein 1, 24kDa"	ENST00000311052	THC2468995	"GO:0000177(cytoplasmic exosome (RNase complex))|GO:0000932(cytoplasmic mRNA processing body)|GO:0003677(DNA binding)|GO:0003723(RNA binding)|GO:0003730(mRNA 3'-UTR binding)|GO:0005622(intracellular)|GO:0005625(soluble fraction)|GO:0005737(cytoplasm)|GO:0005829(cytosol)|GO:0006355(regulation of transcription, DNA-dependent)|GO:0019902(phosphatase binding)|GO:0035556(intracellular signal transduct…	"Homo sapiens calcium regulated heat stable protein 1, 24kDa (CARHSP1), transcript variant 2, mRNA [NM_001042476]"	chr16:8946862-8946803	hs|16p13.2
A_23_P167227	0.999916	0.0309766	2.01559	up	142.047	66.6789	223.581	27.8744	37.8276	69.0154	-1.05417	-0.669076	-0.58588	-1.36255	-2.29722	-1.68297	Detected	Detected	Detected	Not Detected	Not Detected	Not Detected	0	A_23_P167227	A_23_P167227	GGTCGGTTTTCATGGTCATTCAGTTCCACAGATCTGAATGATTACTGTCTGTCTGTGTCT	NM_005327	NM_005327	NM_005327	Hs.438289	3033	HADH	hydroxyacyl-CoA dehydrogenase	ENST00000505878	THC2785631	GO:0000166(nucleotide binding)|GO:0003857(3-hydroxyacyl-CoA dehydrogenase activity)|GO:0005634(nucleus)|GO:0005730(nucleolus)|GO:0005737(cytoplasm)|GO:0005739(mitochondrion)|GO:0005743(mitochondrial inner membrane)|GO:0005759(mitochondrial matrix)|GO:0006631(fatty acid metabolic process)|GO:0006635(fatty acid beta-oxidation)|GO:0009725(response to hormone stimulus)|GO:0014823(response to activity…	"Homo sapiens hydroxyacyl-CoA dehydrogenase (HADH), nuclear gene encoding mitochondrial protein, transcript variant 2, mRNA [NM_005327]"	chr4:108956110-108956169	hs|4q25
A_23_P411723	0.999916	0.0493749	2.01407	up	179.007	64.896	128.734	27.276	36.5371	51.6841	-0.720519	-0.708178	-1.38229	-1.39386	-2.3473	-2.10017	Detected	Detected	Detected	Not Detected	Not Detected	Not Detected	0	A_23_P411723	A_23_P411723	TCCATTAGGAAACGGATTGCATCATACCTGAACATAAGCTGGACTGCTGAAATTGTATTT	NM_002655	NM_002655	NM_002655	Hs.14968	5324	PLAG1	pleiomorphic adenoma gene 1	ENST00000316981	THC2649104	"GO:0003677(DNA binding)|GO:0003700(sequence-specific DNA binding transcription factor activity)|GO:0005622(intracellular)|GO:0005634(nucleus)|GO:0006355(regulation of transcription, DNA-dependent)|GO:0008270(zinc ion binding)|GO:0010628(positive regulation of gene expression)|GO:0010629(negative regulation of gene expression)|GO:0022612(gland morphogenesis)|GO:0035264(multicellular organism grow…	"Homo sapiens pleiomorphic adenoma gene 1 (PLAG1), transcript variant 1, mRNA [NM_002655]"	chr8:57074013-57073954	hs|8q12.1
A_23_P398770	0.999916	0.00357919	2.01208	up	170.391	49.8973	178.947	17.9261	42.0922	69.6525	-0.791692	-1.08735	-0.907142	-1.99943	-2.14311	-1.66971	Detected	Detected	Detected	Detected	Not Detected	Not Detected	0	A_23_P398770	A_23_P398770	AAATAATGAACACTTAGCCTTTCTATGCGCATAATGGTGTAAAAGTTAGATGGTTAGGTG	NM_001130864	NM_001130864	NM_001130864	Hs.728994	114825	PWWP2A	PWWP domain containing 2A	ENST00000307063	THC2472807		"Homo sapiens PWWP domain containing 2A (PWWP2A), transcript variant 2, mRNA [NM_001130864]"	chr5:159518862-159518803	hs|5q33.3
A_33_P3219750	0.999916	0.0300833	2.01152	down	503.432	237.209	405.893	300.534	583.264	633.309	0.771258	1.16178	0.274423	2.06796	1.64941	1.51495	Detected	Detected	Detected	Detected	Detected	Detected	0	A_33_P3219750	A_33_P3219750	TCTGCAACTATTAATCTGGAGGCTATATCTATTTTGTTTTGCTTTTTGGTTGGGGGGTGG	NM_024331	NM_024331	NM_024331	Hs.283869	79183	TTPAL	tocopherol (alpha) transfer protein-like	ENST00000461134	THC2475051	GO:0005215(transporter activity)|GO:0005622(intracellular)	"Homo sapiens tocopherol (alpha) transfer protein-like (TTPAL), transcript variant 1, mRNA [NM_024331]"	chr20:43118418-43118477	hs|20q13.12
A_21_P0008663	0.999916	0.0128087	2.01016	up	97.7083	46.4963	121.324	17.5589	31.8641	34.1285	-1.59398	-1.18919	-1.46781	-2.02928	-2.54473	-2.69891	Detected	Detected	Detected	Not Detected	Not Detected	Not Detected	0	A_21_P0008663	A_21_P0008663	CCACACTGACACTTGCTGTGCCATTGATTTGACTTTTCTCCTATCTTAACAATAACAAAT	THC2616036					XLOC_011331			THC2616036		"BC011509 Cox15 protein {Mus musculus} (exp=-1; wgp=0; cg=0), partial (5%) [THC2616036]"	chr15:082393755-082393814	hs|15q25.2
A_23_P386942	0.999916	0.0449804	2.00981	up	453.291	254.297	407.133	68.0843	115.893	206.159	0.6199	1.26214	0.278824	-0.0741696	-0.681936	-0.104201	Detected	Detected	Detected	Detected	Detected	Not Detected	0	A_23_P386942	A_23_P386942	ATCGTGGGGTCTGTGTAGCCTTCGCTCTAGACATAGTCTTCCTGCAATAAAAAAGTGGAT	NM_145173	NM_145173	NM_145173	Hs.172753	148252	DIRAS1	"DIRAS family, GTP-binding RAS-like 1"	ENST00000323469	THC2463248	GO:0000166(nucleotide binding)|GO:0003924(GTPase activity)|GO:0005525(GTP binding)|GO:0005886(plasma membrane)|GO:0007165(signal transduction)|GO:0007264(small GTPase mediated signal transduction)	"Homo sapiens DIRAS family, GTP-binding RAS-like 1 (DIRAS1), mRNA [NM_145173]"	chr19:2714640-2714581	hs|19p13.3
A_24_P297539	0.999916	0.0126132	2.00782	up	123.048	30.9892	153.683	16.0985	34.0961	37.1164	-1.26131	-1.77454	-1.12672	-2.15457	-2.44706	-2.57783	Detected	Not Detected	Detected	Not Detected	Not Detected	Not Detected	0	A_24_P297539	A_24_P297539	TTGTCTTTTAAATTAAGCCTCGGTTGAGCCCTTGTATATTAAATAAATGCATTTTTGTCC	NM_181803	NM_181803	NM_181803	Hs.93002	11065	UBE2C	ubiquitin-conjugating enzyme E2C	ENST00000405520	THC2609525	GO:0000075(cell cycle checkpoint)|GO:0000166(nucleotide binding)|GO:0000278(mitotic cell cycle)|GO:0004842(ubiquitin-protein ligase activity)|GO:0005515(protein binding)|GO:0005524(ATP binding)|GO:0005654(nucleoplasm)|GO:0005680(anaphase-promoting complex)|GO:0005829(cytosol)|GO:0006511(ubiquitin-dependent protein catabolic process)|GO:0007049(cell cycle)|GO:0007051(spindle organization)|GO:00070…	"Homo sapiens ubiquitin-conjugating enzyme E2C (UBE2C), transcript variant 6, mRNA [NM_181803]"	chr20:44445525-44445584	hs|20q13.12
A_19_P00329711	0.999916	0.0434329	2.00551	down	294.772	71.0531	212.352	75.1342	371.664	361.512	-0.000938416	-0.577408	-0.660222	0.0679798	0.999266	0.706085	Detected	Detected	Detected	Detected	Detected	Not Detected	0	A_19_P00329711	A_19_P00329711	AAGATCAAACCCTGCTTTTGTGTAAATGCTGACCTCCTTGCCTACATTTTAAAAACCTAG	NM_020746	NM_020746	NM_020746	Hs.570362		MAVS			THC2500472	"GO:0001934(positive regulation of protein phosphorylation)|GO:0002218(activation of innate immune response)|GO:0002230(positive regulation of defense response to virus by host)|GO:0004871(signal transducer activity)|GO:0005515(protein binding)|GO:0005739(mitochondrion)|GO:0005741(mitochondrial outer membrane)|GO:0007165(signal transduction)|GO:0009615(response to virus)|GO:0016020(membrane)|GO:0…	"Homo sapiens mitochondrial antiviral signaling protein (MAVS), nuclear gene encoding mitochondrial protein, transcript variant 1, mRNA [NM_020746]"	chr20:3855719-3855778	hs|20p13
A_24_P4170	0.999916	0.0418948	2.00309	up	143.561	35.8141	240.802	15.184	44.6343	63.9603	-1.03888	-1.56578	-0.478832	-2.23894	-2.05851	-1.79271	Detected	Detected	Detected	Not Detected	Not Detected	Not Detected	0	A_24_P4170	A_24_P4170	TGCCTGTGTTTAACGTCGATGGATACCATTTTAGTTGGACCAATGATCGATTTTGGAGAA	NM_020361	NM_020361	NM_020361	Hs.658850	57094	CPA6	carboxypeptidase A6	ENST00000518549	NP228789	GO:0004181(metallocarboxypeptidase activity)|GO:0005576(extracellular region)|GO:0005578(proteinaceous extracellular matrix)|GO:0006508(proteolysis)|GO:0008233(peptidase activity)|GO:0008237(metallopeptidase activity)|GO:0008270(zinc ion binding)|GO:0046872(metal ion binding)	"Homo sapiens carboxypeptidase A6 (CPA6), mRNA [NM_020361]"	chr8:68396957-68396078	hs|8q13.2
